# Supplementary material for: Modelling the impacts of climate change on thermal habitat suitability for shallow-water marine fish at a global scale
Source: PLoS One. 2021 Oct 4;16(10):e0258184. doi: 10.1371/journal.pone.0258184 (PMC8489719; doi:10.1371/journal.pone.0258184)
Supplement: S1 Table — For each species, the number of unique 0.5° cells with occurrence observations used by Aquamaps to generate the species’ distribution is shown. Cell occurrence counts vary between 10–1015 (median = 58, mean = 96, standard deviation = 103) cells. The 10th, 50th and 90th quantiles in baseline sea surface temperature across species’ distributions (rounded to two decimal places) are also provided. (TXT) [file pone.0258184.s010.txt]

Order	Family	Genus	Species	Cells	T10	T50	T90
Acipenseriformes	Acipenseridae	Acipenser	naccarii	11	15.16	16.46	18.40
Acipenseriformes	Acipenseridae	Acipenser	oxyrinchus	113	6.62	14.91	23.59
Anguilliformes	Chlopsidae	Kaupichthys	atronasus	47	25.83	28.11	28.94
Anguilliformes	Chlopsidae	Kaupichthys	brachychirus	59	27.52	28.40	29.03
Anguilliformes	Congridae	Ariosoma	anago	74	23.36	28.07	29.04
Anguilliformes	Congridae	Conger	verreauxi	153	14.14	17.96	24.91
Anguilliformes	Congridae	Conger	wilsoni	169	16.22	24.03	26.81
Anguilliformes	Congridae	Gorgasia	barnesi	13	27.10	28.41	29.03
Anguilliformes	Congridae	Gorgasia	maculata	29	27.39	28.33	29.05
Anguilliformes	Congridae	Heteroconger	polyzona	13	26.02	28.24	29.00
Anguilliformes	Moringuidae	Moringua	ferruginea	89	25.26	27.99	28.99
Anguilliformes	Moringuidae	Moringua	javanica	81	25.92	28.11	29.01
Anguilliformes	Moringuidae	Moringua	microchir	69	27.02	28.32	29.04
Anguilliformes	Muraenidae	Anarchias	galapagensis	64	25.25	27.09	27.82
Anguilliformes	Muraenidae	Anarchias	seychellensis	110	24.80	27.66	28.77
Anguilliformes	Muraenidae	Echidna	catenata	101	25.42	26.35	27.19
Anguilliformes	Muraenidae	Echidna	delicatula	36	24.56	27.85	28.98
Anguilliformes	Muraenidae	Echidna	leucotaenia	57	26.01	28.09	29.02
Anguilliformes	Muraenidae	Echidna	nebulosa	414	25.07	27.88	28.99
Anguilliformes	Muraenidae	Echidna	nocturna	93	22.94	27.15	27.92
Anguilliformes	Muraenidae	Echidna	polyzona	188	25.44	27.96	28.99
Anguilliformes	Muraenidae	Echidna	unicolor	43	27.11	28.33	29.04
Anguilliformes	Muraenidae	Enchelycore	carychroa	81	25.17	26.36	27.20
Anguilliformes	Muraenidae	Enchelycore	octaviana	66	24.42	27.24	28.06
Anguilliformes	Muraenidae	Enchelycore	schismatorhynchus	57	26.68	28.17	29.04
Anguilliformes	Muraenidae	Enchelynassa	canina	61	25.62	27.99	28.96
Anguilliformes	Muraenidae	Gymnothorax	breedeni	35	24.92	27.84	28.92
Anguilliformes	Muraenidae	Gymnothorax	buroensis	319	25.57	27.96	29.00
Anguilliformes	Muraenidae	Gymnothorax	castaneus	86	23.09	26.86	27.76
Anguilliformes	Muraenidae	Gymnothorax	castlei	31	26.97	28.44	29.12
Anguilliformes	Muraenidae	Gymnothorax	dovii	52	25.12	26.75	27.50
Anguilliformes	Muraenidae	Gymnothorax	fuscomaculatus	107	25.42	27.85	28.83
Anguilliformes	Muraenidae	Gymnothorax	gracilicauda	47	24.80	27.58	28.73
Anguilliformes	Muraenidae	Gymnothorax	griseus	85	24.56	26.76	28.07
Anguilliformes	Muraenidae	Gymnothorax	hepaticus	33	26.36	28.20	29.04
Anguilliformes	Muraenidae	Gymnothorax	herrei	25	25.07	28.06	29.06
Anguilliformes	Muraenidae	Gymnothorax	isingteena	29	24.72	28.10	29.05
Anguilliformes	Muraenidae	Gymnothorax	kontodontos	18	24.85	27.43	28.84
Anguilliformes	Muraenidae	Gymnothorax	mareei	21	26.88	27.77	28.14
Anguilliformes	Muraenidae	Gymnothorax	margaritophorus	227	25.66	28.04	28.99
Anguilliformes	Muraenidae	Gymnothorax	microstictus	41	26.98	28.39	29.08
Anguilliformes	Muraenidae	Gymnothorax	moluccensis	18	25.18	27.98	28.97
Anguilliformes	Muraenidae	Gymnothorax	monochrous	76	25.02	28.04	29.03
Anguilliformes	Muraenidae	Gymnothorax	mordax	38	18.97	25.48	27.68
Anguilliformes	Muraenidae	Gymnothorax	pindae	121	25.51	28.01	29.00
Anguilliformes	Muraenidae	Gymnothorax	polyuranodon	22	27.07	28.57	29.17
Anguilliformes	Muraenidae	Gymnothorax	porphyreus	31	17.37	24.39	25.73
Anguilliformes	Muraenidae	Gymnothorax	pseudoherrei	39	26.17	28.28	29.03
Anguilliformes	Muraenidae	Gymnothorax	pseudothyrsoideus	98	24.81	28.02	29.05
Anguilliformes	Muraenidae	Gymnothorax	richardsonii	105	25.38	27.89	29.01
Anguilliformes	Muraenidae	Gymnothorax	robinsi	34	25.56	28.04	29.00
Anguilliformes	Muraenidae	Gymnothorax	rueppelliae	187	25.54	27.95	28.99
Anguilliformes	Muraenidae	Gymnothorax	saxicola	137	23.45	26.13	26.70
Anguilliformes	Muraenidae	Gymnothorax	thyrsoideus	178	25.29	28.17	29.04
Anguilliformes	Muraenidae	Gymnothorax	tile	27	27.06	28.33	29.08
Anguilliformes	Muraenidae	Gymnothorax	unicolor	72	16.89	18.55	20.50
Anguilliformes	Muraenidae	Gymnothorax	zonipectis	182	27.10	28.27	29.02
Anguilliformes	Muraenidae	Muraena	clepsydra	51	25.06	27.21	27.84
Anguilliformes	Muraenidae	Muraena	lentiginosa	132	22.81	27.15	27.92
Anguilliformes	Muraenidae	Muraena	robusta	30	25.26	26.82	27.90
Anguilliformes	Muraenidae	Pseudechidna	brummeri	42	26.02	28.09	28.98
Anguilliformes	Muraenidae	Scuticaria	tigrina	73	26.14	28.05	29.02
Anguilliformes	Muraenidae	Strophidon	sathete	84	25.90	28.07	29.03
Anguilliformes	Muraenidae	Uropterygius	concolor	138	25.37	28.04	29.00
Anguilliformes	Muraenidae	Uropterygius	fasciolatus	19	26.87	28.24	29.04
Anguilliformes	Muraenidae	Uropterygius	fuscoguttatus	60	25.68	27.98	28.95
Anguilliformes	Muraenidae	Uropterygius	inornatus	21	24.74	27.60	28.85
Anguilliformes	Muraenidae	Uropterygius	macrocephalus	150	25.82	28.06	29.01
Anguilliformes	Muraenidae	Uropterygius	marmoratus	94	25.66	28.00	28.96
Anguilliformes	Muraenidae	Uropterygius	nagoensis	26	25.26	28.07	28.98
Anguilliformes	Muraenidae	Uropterygius	polyspilus	34	26.14	27.80	28.91
Anguilliformes	Muraenidae	Uropterygius	supraforatus	32	26.12	27.91	28.70
Anguilliformes	Muraenidae	Uropterygius	versutus	33	25.23	27.21	27.84
Anguilliformes	Muraenidae	Uropterygius	xenodontus	13	24.62	27.52	28.83
Anguilliformes	Ophichthidae	Ahlia	egmontis	232	23.34	26.17	26.94
Anguilliformes	Ophichthidae	Apterichtus	ansp	18	23.48	26.30	27.04
Anguilliformes	Ophichthidae	Bascanichthys	bascanium	26	22.83	23.72	25.93
Anguilliformes	Ophichthidae	Brachysomophis	cirrocheilos	24	25.70	28.18	29.07
Anguilliformes	Ophichthidae	Brachysomophis	crocodilinus	76	24.95	27.90	28.99
Anguilliformes	Ophichthidae	Brachysomophis	henshawi	20	24.82	27.82	29.01
Anguilliformes	Ophichthidae	Callechelys	bilinearis	33	24.83	26.24	26.99
Anguilliformes	Ophichthidae	Callechelys	catostoma	74	25.14	27.91	28.97
Anguilliformes	Ophichthidae	Callechelys	cliffi	10	26.47	27.26	27.81
Anguilliformes	Ophichthidae	Callechelys	eristigma	21	24.71	27.21	27.84
Anguilliformes	Ophichthidae	Callechelys	guineensis	34	24.01	26.22	27.04
Anguilliformes	Ophichthidae	Callechelys	marmorata	74	25.86	28.12	29.01
Anguilliformes	Ophichthidae	Ichthyapus	ophioneus	43	24.74	26.24	26.98
Anguilliformes	Ophichthidae	Ichthyapus	selachops	55	24.65	26.80	27.76
Anguilliformes	Ophichthidae	Lamnostoma	orientalis	46	25.57	27.96	29.00
Anguilliformes	Ophichthidae	Letharchus	rosenblatti	12	26.76	27.32	27.70
Anguilliformes	Ophichthidae	Muraenichthys	schultzei	66	26.86	28.22	29.01
Anguilliformes	Ophichthidae	Myrichthys	breviceps	70	25.44	26.32	26.96
Anguilliformes	Ophichthidae	Myrichthys	colubrinus	164	25.34	27.92	29.00
Anguilliformes	Ophichthidae	Myrichthys	ocellatus	103	25.22	26.34	27.02
Anguilliformes	Ophichthidae	Myrophis	microchir	38	25.15	27.98	28.98
Anguilliformes	Ophichthidae	Myrophis	vafer	108	22.12	26.96	27.91
Anguilliformes	Ophichthidae	Mystriophis	rostellatus	106	25.65	27.74	28.12
Anguilliformes	Ophichthidae	Ophichthus	altipennis	59	23.91	27.90	29.00
Anguilliformes	Ophichthidae	Ophichthus	apicalis	42	25.07	27.78	29.12
Anguilliformes	Ophichthidae	Ophichthus	bonaparti	20	25.19	27.92	28.99
Anguilliformes	Ophichthidae	Ophichthus	cephalozona	67	25.07	28.27	29.08
Anguilliformes	Ophichthidae	Ophichthus	cylindroideus	65	23.55	26.01	27.01
Anguilliformes	Ophichthidae	Ophichthus	macrochir	13	27.35	28.59	29.21
Anguilliformes	Ophichthidae	Ophichthus	polyophthalmus	19	24.80	27.79	29.00
Anguilliformes	Ophichthidae	Phyllophichthus	xenodontus	61	26.36	27.94	28.92
Anguilliformes	Ophichthidae	Pisodonophis	boro	85	24.81	27.96	29.10
Anguilliformes	Ophichthidae	Pisodonophis	cancrivorus	121	24.85	27.91	29.00
Anguilliformes	Ophichthidae	Pisodonophis	semicinctus	89	26.64	27.76	28.14
Anguilliformes	Ophichthidae	Schismorhynchus	labialis	41	24.80	27.15	28.60
Anguilliformes	Ophichthidae	Schultzidia	johnstonensis	42	26.14	27.94	28.82
Anguilliformes	Ophichthidae	Schultzidia	retropinnis	20	27.76	28.60	29.07
Anguilliformes	Ophichthidae	Scolecenchelys	gymnota	101	25.33	27.89	28.98
Anguilliformes	Ophichthidae	Scolecenchelys	laticaudata	105	25.68	28.10	29.00
Anguilliformes	Ophichthidae	Scolecenchelys	macroptera	136	25.52	28.04	29.02
Anguilliformes	Ophichthidae	Xestochilus	nebulosus	21	25.30	27.93	28.97
Atheriniformes	Atherinidae	Atherinason	hepsetoides	20	15.01	16.90	18.03
Atheriniformes	Atherinidae	Atherinomorus	duodecimalis	95	26.93	28.35	29.09
Atheriniformes	Atherinidae	Atherinomorus	insularum	19	24.14	25.76	27.67
Atheriniformes	Atherinidae	Atherinomorus	lacunosus	300	25.48	28.03	29.01
Atheriniformes	Atherinidae	Atherinosoma	microstoma	70	15.17	17.12	18.04
Atheriniformes	Atherinidae	Atherion	elymus	54	26.47	28.42	29.13
Atheriniformes	Atherinidae	Hypoatherina	barnesi	75	26.92	28.34	29.05
Atheriniformes	Atherinidae	Hypoatherina	ovalaua	50	26.90	28.45	29.06
Atheriniformes	Atherinidae	Hypoatherina	temminckii	200	24.73	27.87	28.99
Atheriniformes	Atherinidae	Stenatherina	panatela	47	26.72	28.41	29.07
Atheriniformes	Atherinopsidae	Atherinella	nepenthe	34	24.32	27.26	28.18
Atheriniformes	Atherinopsidae	Atherinops	affinis	131	12.39	20.41	25.59
Atheriniformes	Atherinopsidae	Atherinopsis	californiensis	103	15.86	19.25	22.61
Atheriniformes	Atherinopsidae	Leuresthes	tenuis	42	17.82	20.10	23.50
Atheriniformes	Atherinopsidae	Membras	martinica	92	20.34	23.44	24.85
Atheriniformes	Atherinopsidae	Menidia	beryllina	159	16.91	23.36	23.94
Atheriniformes	Atherinopsidae	Menidia	menidia	215	6.52	12.29	22.56
Aulopiformes	Synodontidae	Saurida	flamma	12	23.29	25.38	27.21
Aulopiformes	Synodontidae	Synodus	lacertinus	109	22.81	27.15	27.91
Aulopiformes	Synodontidae	Synodus	sageneus	117	24.93	27.92	28.95
Aulopiformes	Synodontidae	Synodus	scituliceps	123	25.30	27.19	27.75
Batrachoidiformes	Batrachoididae	Batrachoides	surinamensis	71	26.27	26.79	27.35
Batrachoidiformes	Batrachoididae	Daector	schmitti	10	26.78	27.29	27.61
Batrachoidiformes	Batrachoididae	Halophryne	diemensis	134	25.33	28.33	29.12
Batrachoidiformes	Batrachoididae	Opsanus	dichrostomus	15	25.66	26.36	27.04
Batrachoidiformes	Batrachoididae	Opsanus	tau	88	14.90	21.96	25.01
Beloniformes	Belonidae	Ablennes	hians	547	23.40	27.37	28.94
Beloniformes	Belonidae	Platybelone	argalus platyura	79	25.11	28.10	28.98
Beloniformes	Belonidae	Strongylura	incisa	100	25.86	28.10	29.03
Beloniformes	Belonidae	Strongylura	leiura	148	25.11	28.13	29.05
Beloniformes	Belonidae	Strongylura	strongylura	157	25.33	28.07	29.07
Beloniformes	Belonidae	Strongylura	timucu	186	23.99	26.29	27.36
Beloniformes	Belonidae	Strongylura	urvillii	26	25.94	28.29	29.04
Beloniformes	Belonidae	Tylosurus	acus melanotus	83	25.32	28.03	29.03
Beloniformes	Exocoetidae	Cheilopogon	abei	44	26.10	28.18	29.05
Beloniformes	Exocoetidae	Cheilopogon	arcticeps	41	25.44	28.40	29.12
Beloniformes	Exocoetidae	Cheilopogon	intermedius	50	26.36	28.23	29.03
Beloniformes	Exocoetidae	Cheilopogon	melanurus	331	23.06	26.29	27.21
Beloniformes	Exocoetidae	Cheilopogon	pinnatibarbatus pinnatibarbatus	37	19.43	25.94	27.59
Beloniformes	Exocoetidae	Cheilopogon	spilopterus	98	25.14	28.13	29.04
Beloniformes	Exocoetidae	Cheilopogon	suttoni	46	24.95	27.90	28.99
Beloniformes	Exocoetidae	Cheilopogon	unicolor	31	24.74	27.96	28.97
Beloniformes	Exocoetidae	Cypselurus	hexazona	65	25.06	28.06	29.04
Beloniformes	Exocoetidae	Cypselurus	oligolepis	107	26.28	28.19	29.06
Beloniformes	Exocoetidae	Cypselurus	opisthopus	40	27.69	28.58	29.15
Beloniformes	Exocoetidae	Cypselurus	poecilopterus	91	24.64	27.97	28.99
Beloniformes	Exocoetidae	Exocoetus	obtusirostris	480	21.61	26.92	28.92
Beloniformes	Exocoetidae	Exocoetus	volitans	1015	23.74	27.28	28.90
Beloniformes	Exocoetidae	Hirundichthys	oxycephalus	146	25.25	28.02	29.02
Beloniformes	Exocoetidae	Parexocoetus	brachypterus	620	24.40	27.34	28.90
Beloniformes	Exocoetidae	Prognichthys	brevipinnis	77	25.30	28.05	29.03
Beloniformes	Hemiramphidae	Hemiramphus	brasiliensis	319	23.32	26.29	27.35
Beloniformes	Hemiramphidae	Hemiramphus	convexus	44	26.35	28.36	29.09
Beloniformes	Hemiramphidae	Hemiramphus	depauperatus	17	24.27	27.14	28.20
Beloniformes	Hemiramphidae	Hemiramphus	far	210	24.88	27.98	29.00
Beloniformes	Hemiramphidae	Hyporhamphus	affinis	113	24.87	27.87	28.98
Beloniformes	Hemiramphidae	Hyporhamphus	australis	24	18.13	21.14	22.96
Beloniformes	Hemiramphidae	Hyporhamphus	dussumieri	207	25.25	27.98	29.00
Beloniformes	Hemiramphidae	Hyporhamphus	melanochir	153	14.61	17.60	20.21
Beloniformes	Hemiramphidae	Hyporhamphus	unifasciatus	220	23.47	26.24	26.99
Beloniformes	Zenarchopteridae	Zenarchopterus	dispar	102	26.14	28.16	29.03
Beryciformes	Holocentridae	Holocentrus	rufus	203	24.72	26.27	26.99
Beryciformes	Holocentridae	Myripristis	adusta	177	25.62	28.04	29.00
Beryciformes	Holocentridae	Myripristis	earlei	18	26.99	27.58	28.42
Beryciformes	Holocentridae	Myripristis	hexagona	169	25.63	27.99	29.00
Beryciformes	Holocentridae	Myripristis	leiognathus	152	23.40	26.61	27.69
Beryciformes	Holocentridae	Myripristis	seychellensis	18	25.44	27.14	28.36
Beryciformes	Holocentridae	Myripristis	violacea	356	25.46	28.07	29.01
Beryciformes	Holocentridae	Myripristis	woodsi	24	25.90	27.77	28.89
Beryciformes	Holocentridae	Myripristis	xanthacra	13	25.71	27.18	27.76
Beryciformes	Holocentridae	Neoniphon	argenteus	147	25.41	28.04	28.99
Beryciformes	Holocentridae	Neoniphon	opercularis	163	25.68	28.04	28.99
Beryciformes	Holocentridae	Neoniphon	sammara	511	25.34	27.95	28.99
Beryciformes	Holocentridae	Plectrypops	lima	191	24.90	27.76	28.95
Beryciformes	Holocentridae	Plectrypops	retrospinis	112	24.74	26.24	26.98
Beryciformes	Holocentridae	Sargocentron	caudimaculatum	405	25.50	27.95	28.99
Beryciformes	Holocentridae	Sargocentron	cornutum	100	27.10	28.35	29.08
Beryciformes	Holocentridae	Sargocentron	coruscum	136	25.34	26.27	26.91
Beryciformes	Holocentridae	Sargocentron	inaequalis	13	25.87	27.38	28.36
Beryciformes	Holocentridae	Sargocentron	iota	24	25.07	27.91	28.90
Beryciformes	Holocentridae	Sargocentron	lepros	21	24.24	27.42	28.62
Beryciformes	Holocentridae	Sargocentron	macrosquamis	23	25.56	26.99	28.22
Beryciformes	Holocentridae	Sargocentron	praslin	118	24.97	27.96	28.99
Beryciformes	Holocentridae	Sargocentron	seychellense	19	25.33	26.94	28.27
Beryciformes	Holocentridae	Sargocentron	tiereoides	149	26.20	28.06	29.00
Beryciformes	Holocentridae	Sargocentron	vexillarium	185	25.42	26.33	27.01
Beryciformes	Holocentridae	Sargocentron	violaceum	140	25.69	28.07	28.99
Carcharhiniformes	Carcharhinidae	Carcharhinus	fitzroyensis	39	24.95	27.66	28.33
Carcharhiniformes	Carcharhinidae	Carcharhinus	isodon	50	23.51	26.14	26.92
Carcharhiniformes	Carcharhinidae	Carcharhinus	porosus	141	23.46	26.14	27.25
Carcharhiniformes	Carcharhinidae	Carcharhinus	sealei	300	26.77	28.25	29.07
Carcharhiniformes	Carcharhinidae	Isogomphodon	oxyrhynchus	21	26.36	26.77	27.35
Carcharhiniformes	Carcharhinidae	Rhizoprionodon	oligolinx	64	26.21	28.18	29.06
Carcharhiniformes	Carcharhinidae	Scoliodon	laticaudus	94	25.36	28.07	29.05
Clupeiformes	Clupeidae	Dorosoma	cepedianum	121	16.56	23.34	24.37
Clupeiformes	Clupeidae	Dorosoma	petenense	96	23.35	24.37	26.56
Clupeiformes	Clupeidae	Harengula	jaguana	296	23.60	26.24	26.97
Clupeiformes	Clupeidae	Herklotsichthys	quadrimaculatus	207	24.97	28.00	29.01
Clupeiformes	Clupeidae	Hyperlophus	vittatus	88	15.24	17.75	22.42
Clupeiformes	Clupeidae	Nematalosa	nasus	69	24.36	27.65	28.94
Clupeiformes	Clupeidae	Spratelloides	gracilis	169	25.25	27.98	29.01
Clupeiformes	Dussumieriidae	Dussumieria	acuta	65	25.51	28.30	29.11
Clupeiformes	Engraulidae	Cetengraulis	mysticetus	81	23.07	26.57	27.69
Clupeiformes	Engraulidae	Encrasicholina	devisi	60	25.34	28.11	29.04
Clupeiformes	Engraulidae	Encrasicholina	punctifer	120	25.55	28.07	29.06
Clupeiformes	Engraulidae	Lycengraulis	grossidens	89	19.82	26.31	27.12
Clupeiformes	Engraulidae	Stolephorus	carpentariae	36	24.34	27.73	28.85
Clupeiformes	Engraulidae	Thryssa	hamiltonii	166	25.46	28.22	29.16
Clupeiformes	Engraulidae	Thryssa	setirostris	211	25.36	28.10	29.07
Clupeiformes	Pristigasteridae	Ilisha	africana	105	27.17	27.83	28.15
Clupeiformes	Pristigasteridae	Odontognathus	mucronatus	41	24.22	26.65	27.22
Clupeiformes	Pristigasteridae	Pellona	harroweri	66	24.05	26.58	27.24
Cyprinodontiformes	Fundulidae	Fundulus	majalis	102	13.77	22.52	23.70
Cyprinodontiformes	Fundulidae	Lucania	parva	149	20.40	23.79	26.40
Elopiformes	Elopidae	Elops	affinis	100	22.86	26.44	27.63
Elopiformes	Elopidae	Elops	hawaiensis	108	22.61	28.06	29.04
Elopiformes	Megalopidae	Megalops	atlanticus	269	17.83	26.03	27.22
Gadiformes	Lotidae	Ciliata	mustela	269	8.20	10.43	12.70
Gadiformes	Moridae	Eeyorius	hutchinsi	11	14.96	17.47	18.49
Gasterosteiformes	Aulorhynchidae	Aulorhynchus	flavidus	74	8.63	9.64	20.18
Gasterosteiformes	Gasterosteidae	Apeltes	quadracus	135	4.67	7.43	16.35
Gobiesociformes	Gobiesocidae	Acyrtus	rubiginosus	64	25.78	26.33	27.04
Gobiesociformes	Gobiesocidae	Alabes	dorsalis	88	14.61	17.31	18.45
Gobiesociformes	Gobiesocidae	Alabes	occidentalis	11	16.48	17.91	21.98
Gobiesociformes	Gobiesocidae	Alabes	parvula	30	14.67	17.64	20.74
Gobiesociformes	Gobiesocidae	Arcos	poecilophthalmos	16	24.89	25.28	25.54
Gobiesociformes	Gobiesocidae	Dellichthys	morelandi	15	12.37	16.75	18.14
Gobiesociformes	Gobiesocidae	Diademichthys	lineatus	114	24.90	27.96	29.03
Gobiesociformes	Gobiesocidae	Diplocrepis	puniceus	15	11.12	14.24	17.64
Gobiesociformes	Gobiesocidae	Discotrema	crinophilum	56	25.29	28.24	29.07
Gobiesociformes	Gobiesocidae	Discotrema	monogrammum	10	27.35	28.63	29.21
Gobiesociformes	Gobiesocidae	Gobiesox	maeandricus	101	8.42	11.13	19.23
Gobiesociformes	Gobiesocidae	Gobiesox	strumosus	156	23.48	26.35	27.54
Gobiesociformes	Gobiesocidae	Lepadichthys	bolini	21	26.99	28.41	29.08
Gobiesociformes	Gobiesocidae	Lepadichthys	caritus	30	25.15	28.04	28.97
Gobiesociformes	Gobiesocidae	Lepadichthys	frenatus	66	22.81	27.03	28.71
Gobiesociformes	Gobiesocidae	Lepadichthys	lineatus	15	25.43	27.52	28.55
Gobiesociformes	Gobiesocidae	Lepadichthys	minor	18	25.70	28.08	28.97
Gobiesociformes	Gobiesocidae	Rimicola	eigenmanni	31	17.72	20.79	25.49
Gobiesociformes	Gobiesocidae	Tomicodon	cryptus	11	25.81	26.35	27.01
Gobiesociformes	Gobiesocidae	Tomicodon	reitzae	22	25.85	26.40	27.05
Gobiesociformes	Gobiesocidae	Tomicodon	rupestris	22	25.63	26.31	27.04
Gobiesociformes	Gobiesocidae	Trachelochismus	melobesia	17	10.51	14.65	18.26
Gobiesociformes	Gobiesocidae	Trachelochismus	pinnulatus	29	10.76	14.35	18.13
Gonorynchiformes	Chanidae	Chanos	chanos	358	23.67	27.75	28.98
Lophiiformes	Antennariidae	Antennarius	maculatus	40	25.44	27.95	28.99
Lophiiformes	Antennariidae	Antennarius	randalli	23	25.34	28.11	29.06
Lophiiformes	Antennariidae	Antennatus	analis	14	27.34	28.27	29.00
Lophiiformes	Antennariidae	Antennatus	bermudensis	16	25.20	26.30	27.01
Lophiiformes	Antennariidae	Antennatus	dorehensis	80	26.34	28.19	29.03
Lophiiformes	Antennariidae	Antennatus	linearis	15	24.85	27.94	29.02
Lophiiformes	Antennariidae	Antennatus	sanguineus	100	24.32	27.22	28.05
Lophiiformes	Antennariidae	Antennatus	strigatus	58	25.45	27.32	28.19
Lophiiformes	Antennariidae	Histiophryne	bougainvilli	27	15.08	18.33	25.02
Lophiiformes	Antennariidae	Phyllophryne	scortea	37	16.48	17.81	18.26
Lophiiformes	Ogcocephalidae	Ogcocephalus	pantostictus	35	23.35	25.42	26.85
Mugiliformes	Mugilidae	Crenimugil	crenilabis	173	24.95	27.92	28.99
Mugiliformes	Mugilidae	Crenimugil	heterocheilos	15	27.58	28.67	29.19
Mugiliformes	Mugilidae	Ellochelon	vaigiensis	262	25.48	28.04	29.00
Mugiliformes	Mugilidae	Myxus	elongatus	55	17.79	20.23	23.01
Mugiliformes	Mugilidae	Neomyxus	leuciscus	60	24.48	27.15	28.67
Myliobatiformes	Dasyatidae	Taeniura	lymma	264	25.40	28.05	29.03
Myliobatiformes	Gymnuridae	Gymnura	zonura	23	27.63	28.48	29.14
Myliobatiformes	Myliobatidae	Aetomylaeus	maculatus	34	25.75	28.24	29.07
Myliobatiformes	Myliobatidae	Rhinoptera	bonasus	167	22.51	26.17	27.20
Myliobatiformes	Urolophidae	Trygonoptera	ovalis	33	17.46	18.07	21.62
Myliobatiformes	Urotrygonidae	Urobatis	jamaicensis	125	25.21	26.28	26.89
Myliobatiformes	Urotrygonidae	Urotrygon	rogersi	54	26.69	27.32	27.82
Ophidiiformes	Bythitidae	Alionematichthys	minyomma	11	25.94	26.63	27.18
Ophidiiformes	Bythitidae	Alionematichthys	piger	96	24.72	27.98	28.97
Ophidiiformes	Bythitidae	Alionematichthys	plicatosurculus	12	27.98	28.83	29.24
Ophidiiformes	Bythitidae	Alionematichthys	riukiuensis	81	25.22	28.21	29.04
Ophidiiformes	Bythitidae	Alionematichthys	winterbottomi	20	26.06	26.80	28.57
Ophidiiformes	Bythitidae	Dactylosurculus	gomoni	14	15.24	17.77	18.35
Ophidiiformes	Bythitidae	Dermatopsis	macrodon	19	14.70	18.11	25.66
Ophidiiformes	Bythitidae	Diancistrus	alleni	42	25.40	27.86	28.93
Ophidiiformes	Bythitidae	Diancistrus	altidorsalis	12	28.21	28.87	29.26
Ophidiiformes	Bythitidae	Diancistrus	beateae	29	26.28	28.03	28.99
Ophidiiformes	Bythitidae	Diancistrus	fuscus	23	24.85	28.33	29.12
Ophidiiformes	Bythitidae	Diancistrus	karinae	11	27.95	28.73	29.17
Ophidiiformes	Bythitidae	Diancistrus	longifilis	23	23.85	25.94	28.01
Ophidiiformes	Bythitidae	Diancistrus	novaeguineae	17	25.22	27.96	28.99
Ophidiiformes	Bythitidae	Diancistrus	tongaensis	17	24.26	26.14	28.07
Ophidiiformes	Bythitidae	Dinematichthys	iluocoeteoides	211	25.79	27.99	28.99
Ophidiiformes	Bythitidae	Grammonus	diagrammus	38	21.44	26.31	27.92
Ophidiiformes	Bythitidae	Grammonus	longhursti	11	27.13	27.83	28.22
Ophidiiformes	Bythitidae	Ogilbia	cayorum	46	25.09	26.31	27.01
Ophidiiformes	Bythitidae	Ogilbia	davidsmithi	25	22.23	24.55	27.63
Ophidiiformes	Bythitidae	Ogilbia	nudiceps	17	23.71	25.54	26.49
Ophidiiformes	Bythitidae	Ogilbia	suarezae	31	25.74	26.35	27.01
Ophidiiformes	Bythitidae	Ogilbia	ventralis	14	25.35	26.23	26.58
Ophidiiformes	Carapidae	Encheliophis	homei	87	25.71	28.03	29.00
Ophidiiformes	Carapidae	Encheliophis	vermicularis	28	25.25	27.99	29.03
Ophidiiformes	Carapidae	Onuxodon	fowleri	36	24.23	27.30	28.86
Ophidiiformes	Carapidae	Onuxodon	parvibrachium	29	24.56	27.75	28.92
Ophidiiformes	Ophidiidae	Ophidion	nocomis	10	25.86	26.37	27.02
Ophidiiformes	Ophidiidae	Ophidion	robinsi	17	18.02	20.03	22.00
Ophidiiformes	Ophidiidae	Petrotyx	sanguineus	34	25.63	26.33	27.02
Orectolobiformes	Orectolobidae	Orectolobus	wardi	24	25.10	27.59	28.33
Orectolobiformes	Orectolobidae	Sutorectus	tentaculatus	17	17.59	18.42	22.14
Perciformes	Acanthuridae	Acanthurus	achilles	126	24.45	27.14	28.73
Perciformes	Acanthuridae	Acanthurus	albipectoralis	63	24.58	25.84	27.50
Perciformes	Acanthuridae	Acanthurus	auranticavus	100	26.01	28.18	29.03
Perciformes	Acanthuridae	Acanthurus	bahianus	47	23.82	25.87	27.08
Perciformes	Acanthuridae	Acanthurus	blochii	304	25.12	27.97	28.97
Perciformes	Acanthuridae	Acanthurus	chirurgus	309	23.47	26.26	27.22
Perciformes	Acanthuridae	Acanthurus	coeruleus	331	23.66	26.24	26.98
Perciformes	Acanthuridae	Acanthurus	gahhm	25	23.99	26.09	27.61
Perciformes	Acanthuridae	Acanthurus	guttatus	168	24.99	27.85	28.92
Perciformes	Acanthuridae	Acanthurus	leucosternon	109	26.04	27.68	28.59
Perciformes	Acanthuridae	Acanthurus	lineatus	517	25.33	27.98	28.99
Perciformes	Acanthuridae	Acanthurus	maculiceps	68	26.49	28.23	28.98
Perciformes	Acanthuridae	Acanthurus	nigricauda	307	25.43	28.06	28.98
Perciformes	Acanthuridae	Acanthurus	nigrofuscus	620	25.02	27.89	28.99
Perciformes	Acanthuridae	Acanthurus	olivaceus	351	25.10	28.18	29.01
Perciformes	Acanthuridae	Acanthurus	tennentii	68	25.90	27.66	28.77
Perciformes	Acanthuridae	Acanthurus	tristis	20	27.52	28.08	28.93
Perciformes	Acanthuridae	Ctenochaetus	cyanocheilus	85	25.41	28.15	29.00
Perciformes	Acanthuridae	Ctenochaetus	flavicauda	64	24.45	26.97	28.59
Perciformes	Acanthuridae	Ctenochaetus	marginatus	38	27.21	28.15	29.00
Perciformes	Acanthuridae	Ctenochaetus	striatus	624	25.28	27.95	28.99
Perciformes	Acanthuridae	Ctenochaetus	tominiensis	39	27.57	28.41	29.06
Perciformes	Acanthuridae	Ctenochaetus	truncatus	78	26.04	27.82	28.66
Perciformes	Acanthuridae	Naso	brachycentron	133	25.69	28.07	29.01
Perciformes	Acanthuridae	Naso	caeruleacauda	19	26.34	28.33	29.07
Perciformes	Acanthuridae	Naso	elegans	70	25.08	27.19	28.58
Perciformes	Acanthuridae	Naso	fageni	30	24.89	28.00	28.99
Perciformes	Acanthuridae	Naso	thynnoides	95	24.98	27.89	28.99
Perciformes	Acanthuridae	Naso	tonganus	149	24.87	27.92	28.95
Perciformes	Acanthuridae	Paracanthurus	hepatus	184	25.18	27.99	28.99
Perciformes	Acanthuridae	Prionurus	laticlavius	52	25.52	27.22	27.77
Perciformes	Acanthuridae	Prionurus	maculatus	41	17.71	23.74	25.01
Perciformes	Acanthuridae	Prionurus	punctatus	44	24.29	26.09	27.38
Perciformes	Acanthuridae	Zebrasoma	desjardinii	90	25.11	27.18	28.57
Perciformes	Acanthuridae	Zebrasoma	flavescens	123	25.14	28.10	29.03
Perciformes	Acanthuridae	Zebrasoma	velifer	408	25.40	27.95	28.99
Perciformes	Acanthuridae	Zebrasoma	xanthurum	60	25.02	26.94	28.14
Perciformes	Ambassidae	Ambassis	jacksoniensis	20	19.25	22.20	22.79
Perciformes	Ambassidae	Ambassis	miops	64	26.85	28.48	29.13
Perciformes	Ammodytidae	Hyperoplus	lanceolatus	442	8.20	10.26	12.68
Perciformes	Aplodactylidae	Aplodactylus	arctidens	93	14.47	16.75	18.11
Perciformes	Aplodactylidae	Aplodactylus	etheridgii	24	17.32	20.10	22.82
Perciformes	Aplodactylidae	Aplodactylus	westralis	16	17.76	17.94	18.49
Perciformes	Apogonidae	Apogon	atradorsatus	38	25.31	27.22	27.76
Perciformes	Apogonidae	Apogon	atricaudus	35	21.63	25.53	27.73
Perciformes	Apogonidae	Apogon	caudicinctus	44	25.10	27.94	28.92
Perciformes	Apogonidae	Apogon	coccineus	284	25.14	27.95	29.00
Perciformes	Apogonidae	Apogon	dianthus	24	26.34	28.22	29.01
Perciformes	Apogonidae	Apogon	doryssa	121	25.04	27.80	28.89
Perciformes	Apogonidae	Apogon	erythrinus	33	22.84	25.68	27.75
Perciformes	Apogonidae	Apogon	guadalupensis	23	18.98	25.31	27.53
Perciformes	Apogonidae	Apogon	indicus	58	24.85	27.67	28.90
Perciformes	Apogonidae	Apogon	nitidus	10	24.21	27.20	28.61
Perciformes	Apogonidae	Apogon	pacificus	91	22.85	27.17	28.06
Perciformes	Apogonidae	Apogon	planifrons	75	25.40	26.27	26.92
Perciformes	Apogonidae	Apogon	posterofasciatus	12	26.97	28.27	29.03
Perciformes	Apogonidae	Apogon	semiornatus	170	24.80	27.89	29.00
Perciformes	Apogonidae	Apogon	susanae	34	24.27	27.15	28.67
Perciformes	Apogonidae	Apogon	unicolor	62	25.05	28.19	29.05
Perciformes	Apogonidae	Apogonichthyoides	atripes	83	24.60	28.11	29.07
Perciformes	Apogonidae	Apogonichthyoides	brevicaudatus	73	26.97	28.23	29.13
Perciformes	Apogonidae	Apogonichthyoides	melas	68	27.13	28.43	29.09
Perciformes	Apogonidae	Apogonichthyoides	taeniatus	52	24.75	26.89	28.06
Perciformes	Apogonidae	Apogonichthyoides	timorensis	153	25.07	28.07	29.03
Perciformes	Apogonidae	Apogonichthys	ocellatus	139	25.35	28.04	28.99
Perciformes	Apogonidae	Archamia	bleekeri	45	25.14	28.04	29.07
Perciformes	Apogonidae	Astrapogon	puncticulatus	101	25.41	26.32	27.01
Perciformes	Apogonidae	Astrapogon	stellatus	100	25.34	26.32	27.01
Perciformes	Apogonidae	Cercamia	cladara	21	24.92	27.42	28.67
Perciformes	Apogonidae	Cercamia	eremia	103	24.57	27.82	28.92
Perciformes	Apogonidae	Cheilodipterus	alleni	20	27.61	28.46	29.11
Perciformes	Apogonidae	Cheilodipterus	arabicus	37	25.60	27.57	28.56
Perciformes	Apogonidae	Cheilodipterus	intermedius	35	24.96	28.36	29.12
Perciformes	Apogonidae	Cheilodipterus	isostigmus	65	27.66	28.47	29.09
Perciformes	Apogonidae	Cheilodipterus	macrodon	444	25.31	27.97	28.99
Perciformes	Apogonidae	Cheilodipterus	novemstriatus	30	25.03	27.02	28.12
Perciformes	Apogonidae	Cheilodipterus	parazonatus	11	27.21	27.93	28.92
Perciformes	Apogonidae	Cheilodipterus	quinquelineatus	505	25.34	27.98	29.00
Perciformes	Apogonidae	Cheilodipterus	singapurensis	49	27.66	28.56	29.13
Perciformes	Apogonidae	Foa	hyalina	10	27.43	28.61	29.16
Perciformes	Apogonidae	Fowleria	aurita	292	25.31	27.96	29.01
Perciformes	Apogonidae	Fowleria	isostigma	112	25.81	28.22	29.03
Perciformes	Apogonidae	Fowleria	marmorata	160	25.62	27.99	28.99
Perciformes	Apogonidae	Fowleria	vaiulae	162	24.87	27.83	28.96
Perciformes	Apogonidae	Fowleria	variegata	191	25.56	27.96	29.00
Perciformes	Apogonidae	Gymnapogon	philippinus	17	25.55	28.16	28.98
Perciformes	Apogonidae	Gymnapogon	urospilotus	92	27.00	28.35	29.04
Perciformes	Apogonidae	Neamia	articycla	25	25.68	28.25	29.03
Perciformes	Apogonidae	Neamia	octospina	92	25.07	28.03	29.01
Perciformes	Apogonidae	Nectamia	fusca	211	25.75	28.28	29.07
Perciformes	Apogonidae	Nectamia	savayensis	279	24.75	27.85	28.98
Perciformes	Apogonidae	Nectamia	viria	49	26.14	28.48	29.12
Perciformes	Apogonidae	Nectamia	zebrinus	12	25.96	27.35	28.00
Perciformes	Apogonidae	Ostorhinchus	aureus	183	25.32	28.04	29.02
Perciformes	Apogonidae	Ostorhinchus	cavitensis	102	25.41	28.23	29.08
Perciformes	Apogonidae	Ostorhinchus	chrysopomus	34	27.22	28.46	29.14
Perciformes	Apogonidae	Ostorhinchus	chrysotaenia	42	25.64	28.31	29.09
Perciformes	Apogonidae	Ostorhinchus	compressus	146	25.94	28.31	29.08
Perciformes	Apogonidae	Ostorhinchus	cookii	404	24.66	27.87	28.99
Perciformes	Apogonidae	Ostorhinchus	endekataenia	74	23.33	27.99	29.03
Perciformes	Apogonidae	Ostorhinchus	hartzfeldii	44	27.48	28.46	29.13
Perciformes	Apogonidae	Ostorhinchus	hoevenii	32	25.34	28.29	29.08
Perciformes	Apogonidae	Ostorhinchus	holotaenia	34	25.13	27.98	29.00
Perciformes	Apogonidae	Ostorhinchus	margaritophorus	17	27.72	28.66	29.19
Perciformes	Apogonidae	Ostorhinchus	moluccensis	37	25.79	28.22	29.08
Perciformes	Apogonidae	Ostorhinchus	monospilus	26	25.82	28.27	29.05
Perciformes	Apogonidae	Ostorhinchus	multilineatus	46	27.63	28.65	29.17
Perciformes	Apogonidae	Ostorhinchus	nanus	14	27.71	28.65	29.18
Perciformes	Apogonidae	Ostorhinchus	neotes	44	25.57	28.23	29.07
Perciformes	Apogonidae	Ostorhinchus	nigrocincta	21	27.42	28.41	29.10
Perciformes	Apogonidae	Ostorhinchus	novemfasciatus	203	25.31	28.22	29.04
Perciformes	Apogonidae	Ostorhinchus	ocellicaudus	17	27.48	28.46	29.08
Perciformes	Apogonidae	Ostorhinchus	parvulus	29	25.46	28.47	29.16
Perciformes	Apogonidae	Ostorhinchus	properuptus	142	25.04	28.22	29.04
Perciformes	Apogonidae	Ostorhinchus	rubrimacula	19	25.13	28.04	29.00
Perciformes	Apogonidae	Ostorhinchus	rueppellii	62	18.12	25.68	28.22
Perciformes	Apogonidae	Ostorhinchus	sealei	49	27.42	28.45	29.13
Perciformes	Apogonidae	Ostorhinchus	taeniophorus	268	25.20	27.90	28.99
Perciformes	Apogonidae	Phaeoptyx	conklini	153	25.10	26.30	27.01
Perciformes	Apogonidae	Pristiapogon	abrogramma	35	26.25	27.98	28.66
Perciformes	Apogonidae	Pristiapogon	exostigma	292	25.52	27.95	28.99
Perciformes	Apogonidae	Pristiapogon	taeniopterus	66	25.31	27.91	28.94
Perciformes	Apogonidae	Pristicon	rhodopterus	41	26.88	28.48	29.14
Perciformes	Apogonidae	Pristicon	trimaculatus	172	26.36	28.29	29.09
Perciformes	Apogonidae	Pseudamia	amblyuroptera	31	27.80	28.66	29.17
Perciformes	Apogonidae	Pseudamia	zonata	20	26.74	28.31	29.03
Perciformes	Apogonidae	Pseudamiops	gracilicauda	86	24.88	27.72	28.86
Perciformes	Apogonidae	Siphamia	cephalotes	59	14.96	17.72	19.09
Perciformes	Apogonidae	Siphamia	corallicola	10	28.06	28.83	29.24
Perciformes	Apogonidae	Siphamia	elongata	13	28.05	28.79	29.18
Perciformes	Apogonidae	Siphamia	jebbi	53	25.42	28.18	29.04
Perciformes	Apogonidae	Siphamia	majimai	62	24.64	28.03	28.97
Perciformes	Apogonidae	Siphamia	mossambica	28	25.21	26.94	28.17
Perciformes	Apogonidae	Sphaeramia	nematoptera	68	26.14	28.39	29.08
Perciformes	Apogonidae	Sphaeramia	orbicularis	107	26.22	28.22	29.04
Perciformes	Apogonidae	Vincentia	punctata	23	14.49	17.15	19.69
Perciformes	Apogonidae	Zoramia	fragilis	56	25.95	28.15	29.00
Perciformes	Apogonidae	Zoramia	gilberti	17	27.83	28.65	29.14
Perciformes	Apogonidae	Zoramia	leptacantha	102	25.96	28.05	29.00
Perciformes	Apogonidae	Zoramia	perlita	16	27.87	28.74	29.17
Perciformes	Arripidae	Arripis	trutta	239	13.99	16.62	18.43
Perciformes	Blenniidae	Alloblennius	parvus	12	25.04	26.93	28.24
Perciformes	Blenniidae	Alticus	saliens	46	25.18	28.10	28.99
Perciformes	Blenniidae	Andamia	reyi	22	26.37	28.48	29.12
Perciformes	Blenniidae	Antennablennius	adenensis	13	24.99	26.83	27.98
Perciformes	Blenniidae	Antennablennius	bifilum	46	24.89	26.89	28.11
Perciformes	Blenniidae	Antennablennius	variopunctatus	19	24.82	26.86	28.01
Perciformes	Blenniidae	Aspidontus	dussumieri	128	24.77	27.90	28.99
Perciformes	Blenniidae	Aspidontus	taeniatus	179	25.30	28.10	29.04
Perciformes	Blenniidae	Atrosalarias	holomelas	56	25.29	28.18	29.01
Perciformes	Blenniidae	Atrosalarias	hosokawai	14	24.95	28.40	29.16
Perciformes	Blenniidae	Blenniella	bilitonensis	49	26.23	28.58	29.18
Perciformes	Blenniidae	Blenniella	caudolineata	42	26.33	28.34	29.03
Perciformes	Blenniidae	Blenniella	chrysospilos	146	25.30	28.06	29.00
Perciformes	Blenniidae	Blenniella	gibbifrons	92	24.80	27.87	28.96
Perciformes	Blenniidae	Blenniella	interrupta	43	26.93	28.57	29.16
Perciformes	Blenniidae	Blenniella	paula	83	24.43	27.63	28.96
Perciformes	Blenniidae	Blenniella	periophthalmus	177	25.41	28.01	29.00
Perciformes	Blenniidae	Chasmodes	bosquianus	28	18.93	20.75	23.43
Perciformes	Blenniidae	Chasmodes	saburrae	36	23.59	25.77	26.23
Perciformes	Blenniidae	Cirripectes	alboapicalis	27	22.59	24.58	25.14
Perciformes	Blenniidae	Cirripectes	auritus	24	26.19	28.15	29.04
Perciformes	Blenniidae	Cirripectes	castaneus	268	24.99	27.84	28.97
Perciformes	Blenniidae	Cirripectes	chelomatus	58	24.20	26.00	27.73
Perciformes	Blenniidae	Cirripectes	filamentosus	164	25.46	28.17	29.05
Perciformes	Blenniidae	Cirripectes	fuscoguttatus	38	25.41	27.75	28.90
Perciformes	Blenniidae	Cirripectes	gilberti	13	25.69	27.64	28.45
Perciformes	Blenniidae	Cirripectes	hutchinsi	18	20.98	22.75	26.18
Perciformes	Blenniidae	Cirripectes	imitator	15	22.05	24.39	26.24
Perciformes	Blenniidae	Cirripectes	perustus	44	26.21	28.17	29.02
Perciformes	Blenniidae	Cirripectes	polyzona	164	25.34	28.04	29.01
Perciformes	Blenniidae	Cirripectes	quagga	109	25.09	27.82	28.91
Perciformes	Blenniidae	Cirripectes	springeri	13	27.80	28.70	29.24
Perciformes	Blenniidae	Cirripectes	stigmaticus	214	25.79	28.18	29.00
Perciformes	Blenniidae	Cirripectes	vanderbilti	34	23.83	24.33	26.30
Perciformes	Blenniidae	Cirripectes	variolosus	133	24.90	27.77	28.94
Perciformes	Blenniidae	Cirrisalarias	bunares	22	25.66	28.01	28.96
Perciformes	Blenniidae	Crossosalarias	macrospilus	92	24.57	27.89	28.96
Perciformes	Blenniidae	Ecsenius	aequalis	32	24.89	26.73	28.17
Perciformes	Blenniidae	Ecsenius	alleni	10	22.17	27.98	28.40
Perciformes	Blenniidae	Ecsenius	aroni	12	24.01	25.60	27.14
Perciformes	Blenniidae	Ecsenius	axelrodi	13	27.93	28.85	28.98
Perciformes	Blenniidae	Ecsenius	bandanus	17	27.77	28.56	29.14
Perciformes	Blenniidae	Ecsenius	bathi	14	28.03	28.79	29.18
Perciformes	Blenniidae	Ecsenius	bicolor	281	25.40	28.03	29.01
Perciformes	Blenniidae	Ecsenius	bimaculatus	10	28.11	28.78	29.12
Perciformes	Blenniidae	Ecsenius	fijiensis	18	26.10	26.99	28.57
Perciformes	Blenniidae	Ecsenius	fourmanoiri	19	24.45	26.17	27.46
Perciformes	Blenniidae	Ecsenius	lineatus	64	25.04	28.01	29.01
Perciformes	Blenniidae	Ecsenius	lividanalis	28	27.73	28.67	29.16
Perciformes	Blenniidae	Ecsenius	midas	95	24.91	27.88	28.99
Perciformes	Blenniidae	Ecsenius	monoculus	10	28.06	28.71	29.05
Perciformes	Blenniidae	Ecsenius	namiyei	30	27.35	28.61	29.17
Perciformes	Blenniidae	Ecsenius	oculatus	12	23.65	27.92	28.41
Perciformes	Blenniidae	Ecsenius	pictus	24	27.84	28.69	29.16
Perciformes	Blenniidae	Ecsenius	schroederi	18	26.17	28.39	29.07
Perciformes	Blenniidae	Ecsenius	stictus	39	24.63	25.29	26.55
Perciformes	Blenniidae	Ecsenius	stigmatura	14	27.86	28.63	29.23
Perciformes	Blenniidae	Ecsenius	tessera	17	24.68	26.49	28.47
Perciformes	Blenniidae	Ecsenius	trilineatus	39	26.85	28.48	29.09
Perciformes	Blenniidae	Ecsenius	yaeyamaensis	153	26.18	28.35	29.06
Perciformes	Blenniidae	Enchelyurus	ater	47	24.00	26.45	28.26
Perciformes	Blenniidae	Enchelyurus	kraussii	82	25.34	27.95	28.97
Perciformes	Blenniidae	Entomacrodus	caudofasciatus	96	25.13	28.09	28.99
Perciformes	Blenniidae	Entomacrodus	decussatus	83	25.53	28.21	29.06
Perciformes	Blenniidae	Entomacrodus	epalzeocheilos	43	25.14	27.98	28.98
Perciformes	Blenniidae	Entomacrodus	marmoratus	18	23.36	24.25	24.64
Perciformes	Blenniidae	Entomacrodus	nigricans	108	25.83	26.30	26.93
Perciformes	Blenniidae	Entomacrodus	sealei	39	25.11	27.66	28.80
Perciformes	Blenniidae	Entomacrodus	striatus	182	25.31	28.10	29.02
Perciformes	Blenniidae	Entomacrodus	thalassinus	95	25.33	28.04	29.00
Perciformes	Blenniidae	Entomacrodus	vermiculatus	35	26.49	27.86	28.80
Perciformes	Blenniidae	Exallias	brevis	220	25.11	27.89	28.96
Perciformes	Blenniidae	Glyptoparus	delicatulus	79	25.42	28.06	28.96
Perciformes	Blenniidae	Hypsoblennius	brevipinnis	134	23.41	27.24	28.06
Perciformes	Blenniidae	Hypsoblennius	gentilis	89	17.44	22.40	26.22
Perciformes	Blenniidae	Istiblennius	bellus	49	25.14	28.07	29.00
Perciformes	Blenniidae	Istiblennius	dussumieri	195	24.66	28.08	29.04
Perciformes	Blenniidae	Istiblennius	edentulus	389	25.14	27.96	29.00
Perciformes	Blenniidae	Istiblennius	lineatus	179	25.46	28.03	29.01
Perciformes	Blenniidae	Laiphognathus	multimaculatus	74	25.07	28.10	29.06
Perciformes	Blenniidae	Lipophrys	pholis	225	8.99	11.11	15.91
Perciformes	Blenniidae	Meiacanthus	anema	18	27.83	28.67	29.16
Perciformes	Blenniidae	Meiacanthus	atrodorsalis	214	25.31	28.07	28.96
Perciformes	Blenniidae	Meiacanthus	ditrema	36	25.77	28.22	28.99
Perciformes	Blenniidae	Meiacanthus	grammistes	158	25.60	28.33	29.05
Perciformes	Blenniidae	Meiacanthus	smithi	31	27.74	28.57	29.15
Perciformes	Blenniidae	Microlipophrys	dalmatinus	29	16.74	18.16	19.11
Perciformes	Blenniidae	Microlipophrys	nigriceps	21	16.75	18.34	19.47
Perciformes	Blenniidae	Mimoblennius	atrocinctus	27	25.08	28.18	29.07
Perciformes	Blenniidae	Mimoblennius	cirrosus	12	24.73	26.82	27.99
Perciformes	Blenniidae	Nannosalarias	nativitatis	87	25.79	28.17	29.03
Perciformes	Blenniidae	Omobranchus	elongatus	78	25.35	28.21	29.07
Perciformes	Blenniidae	Omobranchus	germaini	44	25.04	28.40	29.14
Perciformes	Blenniidae	Omobranchus	obliquus	43	26.59	28.25	29.03
Perciformes	Blenniidae	Omox	biporos	40	25.34	28.46	29.11
Perciformes	Blenniidae	Ophioblennius	steindachneri	190	23.76	26.56	27.68
Perciformes	Blenniidae	Parablennius	gattorugine	262	10.34	16.46	19.17
Perciformes	Blenniidae	Parablennius	incognitus	69	16.68	18.21	19.56
Perciformes	Blenniidae	Parablennius	intermedius	49	18.52	24.74	27.54
Perciformes	Blenniidae	Parablennius	laticlavius	37	15.57	17.76	19.33
Perciformes	Blenniidae	Parablennius	marmoreus	166	24.03	26.28	26.98
Perciformes	Blenniidae	Parablennius	opercularis	14	24.99	26.88	28.03
Perciformes	Blenniidae	Parablennius	parvicornis	19	19.52	20.31	24.49
Perciformes	Blenniidae	Parablennius	pilicornis	129	17.86	24.98	26.84
Perciformes	Blenniidae	Parablennius	rouxi	64	16.44	18.07	19.10
Perciformes	Blenniidae	Parablennius	ruber	32	9.05	12.02	18.12
Perciformes	Blenniidae	Parablennius	sanguinolentus	122	16.14	18.18	20.12
Perciformes	Blenniidae	Parablennius	tentacularis	92	16.30	18.29	20.02
Perciformes	Blenniidae	Parablennius	thysanius	18	25.25	27.88	28.99
Perciformes	Blenniidae	Parablennius	zvonimiri	44	16.51	18.03	18.96
Perciformes	Blenniidae	Parenchelyurus	hepburni	50	25.47	28.19	29.03
Perciformes	Blenniidae	Petroscirtes	breviceps	145	24.80	28.08	29.03
Perciformes	Blenniidae	Petroscirtes	lupus	65	21.02	24.74	27.41
Perciformes	Blenniidae	Petroscirtes	mitratus	174	25.22	28.00	29.00
Perciformes	Blenniidae	Petroscirtes	variabilis	79	26.17	28.19	29.06
Perciformes	Blenniidae	Petroscirtes	xestus	61	26.32	28.08	28.95
Perciformes	Blenniidae	Plagiotremus	azaleus	135	22.80	26.66	28.18
Perciformes	Blenniidae	Plagiotremus	goslinei	35	23.03	24.43	26.01
Perciformes	Blenniidae	Plagiotremus	laudandus	137	24.76	27.88	28.94
Perciformes	Blenniidae	Plagiotremus	phenax	19	27.45	28.13	28.87
Perciformes	Blenniidae	Plagiotremus	rhinorhynchos	342	25.27	27.97	29.00
Perciformes	Blenniidae	Plagiotremus	tapeinosoma	376	24.87	27.87	28.97
Perciformes	Blenniidae	Praealticus	bilineatus	24	27.02	28.52	29.12
Perciformes	Blenniidae	Rhabdoblennius	nitidus	34	25.12	28.55	29.16
Perciformes	Blenniidae	Rhabdoblennius	snowi	44	26.33	28.09	28.90
Perciformes	Blenniidae	Salaria	basilisca	14	16.65	18.13	19.14
Perciformes	Blenniidae	Salarias	alboguttatus	50	24.54	27.70	28.90
Perciformes	Blenniidae	Salarias	ceramensis	42	25.46	28.48	29.16
Perciformes	Blenniidae	Salarias	fasciatus	307	25.49	28.07	29.01
Perciformes	Blenniidae	Salarias	guttatus	61	24.94	28.13	29.06
Perciformes	Blenniidae	Salarias	patzneri	10	27.35	28.57	29.12
Perciformes	Blenniidae	Salarias	segmentatus	34	27.38	28.57	29.14
Perciformes	Blenniidae	Salarias	sinuosus	58	24.87	27.95	29.00
Perciformes	Blenniidae	Scartella	cristata	213	21.63	26.99	28.96
Perciformes	Blenniidae	Scartichthys	gigas	31	21.96	23.88	27.22
Perciformes	Blenniidae	Scartichthys	viridis	12	19.57	22.69	24.26
Perciformes	Blenniidae	Stanulus	seychellensis	68	25.41	27.90	28.92
Perciformes	Blenniidae	Stanulus	talboti	20	23.00	26.10	27.90
Perciformes	Caesionidae	Caesio	striata	22	24.53	27.18	27.78
Perciformes	Caesionidae	Caesio	suevica	19	24.26	26.89	27.61
Perciformes	Caesionidae	Caesio	varilineata	56	25.32	27.41	28.78
Perciformes	Caesionidae	Pterocaesio	chrysozona	216	25.70	28.15	29.06
Perciformes	Caesionidae	Pterocaesio	marri	189	25.21	28.05	29.02
Perciformes	Caesionidae	Pterocaesio	tessellata	50	27.51	28.45	29.11
Perciformes	Caesionidae	Pterocaesio	trilineata	96	25.78	28.24	29.00
Perciformes	Callionymidae	Anaora	tentaculata	23	27.73	28.69	29.18
Perciformes	Callionymidae	Callionymus	belcheri	105	25.49	28.31	29.13
Perciformes	Callionymidae	Callionymus	delicatulus	14	27.54	28.31	29.04
Perciformes	Callionymidae	Callionymus	enneactis	100	25.92	28.33	29.09
Perciformes	Callionymidae	Callionymus	grossi	113	24.95	28.08	28.97
Perciformes	Callionymidae	Callionymus	hindsii	30	25.53	28.27	29.15
Perciformes	Callionymidae	Callionymus	marleyi	31	24.69	27.97	29.06
Perciformes	Callionymidae	Callionymus	pleurostictus	35	24.95	28.23	29.08
Perciformes	Callionymidae	Callionymus	russelli	26	24.70	28.03	29.07
Perciformes	Callionymidae	Callionymus	simplicicornis	50	25.73	27.86	28.92
Perciformes	Callionymidae	Callionymus	sublaevis	67	24.74	28.03	29.00
Perciformes	Callionymidae	Diplogrammus	goramensis	97	25.40	28.23	29.07
Perciformes	Callionymidae	Diplogrammus	infulatus	21	25.29	26.99	28.17
Perciformes	Callionymidae	Synchiropus	bartelsi	12	27.65	28.65	29.17
Perciformes	Callionymidae	Synchiropus	laddi	21	26.17	28.17	28.99
Perciformes	Callionymidae	Synchiropus	morrisoni	86	25.34	28.07	28.96
Perciformes	Callionymidae	Synchiropus	postulus	17	24.82	26.99	28.17
Perciformes	Callionymidae	Synchiropus	splendidus	73	24.90	28.22	29.08
Perciformes	Callionymidae	Synchiropus	stellatus	27	24.90	27.92	28.96
Perciformes	Carangidae	Alepes	vari	99	24.75	28.01	29.04
Perciformes	Carangidae	Campogramma	glaycos	43	11.05	17.94	20.28
Perciformes	Carangidae	Carangoides	dinema	76	25.82	28.05	29.03
Perciformes	Carangidae	Carangoides	hedlandensis	253	24.87	28.01	29.03
Perciformes	Carangidae	Caranx	ruber	322	24.33	26.27	26.99
Perciformes	Carangidae	Oligoplites	palometa	51	24.89	26.48	27.12
Perciformes	Carangidae	Oligoplites	saliens	58	23.50	26.49	27.23
Perciformes	Carangidae	Pantolabus	radiatus	78	25.10	28.24	29.14
Perciformes	Carangidae	Pseudocaranx	wrighti	55	14.99	17.78	19.78
Perciformes	Carangidae	Scomberoides	tala	100	26.09	28.22	29.07
Perciformes	Carangidae	Trachinotus	baillonii	229	25.08	27.94	29.00
Perciformes	Carangidae	Trachinotus	blochii	221	25.10	27.99	29.00
Perciformes	Carangidae	Trachinotus	falcatus	262	23.65	26.21	26.98
Perciformes	Carangidae	Trachinotus	goodei	166	23.68	26.24	26.97
Perciformes	Carangidae	Trachinotus	stilbe	26	24.35	26.32	27.84
Perciformes	Centrogenyidae	Centrogenys	vaigiensis	152	25.06	28.31	29.09
Perciformes	Centropomidae	Centropomus	ensiferus	107	25.86	26.48	27.05
Perciformes	Centropomidae	Centropomus	undecimalis	245	23.77	26.27	27.01
Perciformes	Cepolidae	Acanthocepola	abbreviata	72	25.35	28.09	29.12
Perciformes	Chaenopsidae	Acanthemblemaria	balanorum	17	25.87	26.52	27.86
Perciformes	Chaenopsidae	Acanthemblemaria	castroi	18	24.91	25.31	25.63
Perciformes	Chaenopsidae	Acanthemblemaria	chaplini	20	25.82	26.40	27.01
Perciformes	Chaenopsidae	Acanthemblemaria	exilispinus	24	26.66	27.21	27.47
Perciformes	Chaenopsidae	Acanthemblemaria	hancocki	31	26.81	27.34	27.78
Perciformes	Chaenopsidae	Acanthemblemaria	macrospilus	55	25.06	26.58	27.76
Perciformes	Chaenopsidae	Acanthemblemaria	spinosa	56	25.87	26.41	26.96
Perciformes	Chaenopsidae	Chaenopsis	alepidota	54	18.03	24.43	27.84
Perciformes	Chaenopsidae	Chaenopsis	coheni	17	22.54	26.31	28.22
Perciformes	Chaenopsidae	Chaenopsis	deltarrhis	14	26.78	27.25	27.76
Perciformes	Chaenopsidae	Chaenopsis	limbaughi	39	25.70	26.36	27.03
Perciformes	Chaenopsidae	Chaenopsis	ocellata	44	25.61	26.36	27.03
Perciformes	Chaenopsidae	Chaenopsis	schmitti	14	24.86	27.19	27.74
Perciformes	Chaenopsidae	Cirriemblemaria	lucasana	23	23.41	26.31	27.84
Perciformes	Chaenopsidae	Coralliozetus	angelicus	40	22.51	25.56	27.16
Perciformes	Chaenopsidae	Coralliozetus	micropes	38	22.23	24.48	26.44
Perciformes	Chaenopsidae	Coralliozetus	rosenblatti	29	23.22	24.79	26.49
Perciformes	Chaenopsidae	Coralliozetus	springeri	24	26.77	27.25	27.77
Perciformes	Chaenopsidae	Ekemblemaria	myersi	62	24.92	27.29	28.20
Perciformes	Chaenopsidae	Emblemaria	hypacanthus	33	22.53	26.31	28.06
Perciformes	Chaenopsidae	Emblemaria	pandionis	67	25.66	26.36	27.03
Perciformes	Chaenopsidae	Emblemaria	piratica	28	26.82	27.33	27.83
Perciformes	Chaenopsidae	Emblemaria	piratula	26	24.79	26.24	26.88
Perciformes	Chaenopsidae	Emblemaria	walkeri	14	22.35	25.60	28.23
Perciformes	Chaenopsidae	Emblemariopsis	signifer	54	24.82	26.26	26.98
Perciformes	Chaenopsidae	Neoclinus	stephensae	15	17.41	19.66	21.83
Perciformes	Chaenopsidae	Neoclinus	uninotatus	15	15.48	18.23	21.21
Perciformes	Chaenopsidae	Protemblemaria	bicirrus	60	22.58	27.09	27.92
Perciformes	Chaenopsidae	Stathmonotus	gymnodermis	33	25.81	26.38	27.03
Perciformes	Chaenopsidae	Stathmonotus	stahli	43	25.83	26.36	27.03
Perciformes	Chaetodontidae	Chaetodon	adiergastos	55	27.66	28.65	29.17
Perciformes	Chaetodontidae	Chaetodon	argentatus	26	25.22	28.36	29.09
Perciformes	Chaetodontidae	Chaetodon	assarius	33	18.11	21.01	26.15
Perciformes	Chaetodontidae	Chaetodon	aureofasciatus	184	25.06	28.22	28.97
Perciformes	Chaetodontidae	Chaetodon	auripes	69	20.96	25.34	28.03
Perciformes	Chaetodontidae	Chaetodon	austriacus	38	24.22	25.84	27.61
Perciformes	Chaetodontidae	Chaetodon	baronessa	248	25.55	28.32	29.07
Perciformes	Chaetodontidae	Chaetodon	bennetti	200	25.41	28.01	28.99
Perciformes	Chaetodontidae	Chaetodon	blackburnii	41	24.70	26.97	28.22
Perciformes	Chaetodontidae	Chaetodon	capistratus	226	25.19	26.26	26.92
Perciformes	Chaetodontidae	Chaetodon	citrinellus	464	25.13	28.00	28.98
Perciformes	Chaetodontidae	Chaetodon	collare	80	25.07	28.04	29.03
Perciformes	Chaetodontidae	Chaetodon	decussatus	43	26.02	28.21	29.07
Perciformes	Chaetodontidae	Chaetodon	ephippium	389	25.14	28.15	29.03
Perciformes	Chaetodontidae	Chaetodon	falcula	55	26.07	27.71	28.62
Perciformes	Chaetodontidae	Chaetodon	fasciatus	48	24.51	26.86	28.04
Perciformes	Chaetodontidae	Chaetodon	flavirostris	128	24.20	26.14	27.93
Perciformes	Chaetodontidae	Chaetodon	guentheri	72	23.60	27.63	28.92
Perciformes	Chaetodontidae	Chaetodon	guttatissimus	91	25.79	27.66	28.76
Perciformes	Chaetodontidae	Chaetodon	interruptus	43	25.27	27.53	28.60
Perciformes	Chaetodontidae	Chaetodon	larvatus	30	24.50	26.31	27.88
Perciformes	Chaetodontidae	Chaetodon	lunulatus	390	24.80	28.16	29.04
Perciformes	Chaetodontidae	Chaetodon	melannotus	403	25.01	27.92	28.99
Perciformes	Chaetodontidae	Chaetodon	mesoleucos	16	25.58	26.89	27.71
Perciformes	Chaetodontidae	Chaetodon	meyeri	193	25.70	28.11	29.03
Perciformes	Chaetodontidae	Chaetodon	nigropunctatus	21	24.78	26.84	28.00
Perciformes	Chaetodontidae	Chaetodon	ocellatus	314	23.75	26.25	26.97
Perciformes	Chaetodontidae	Chaetodon	octofasciatus	128	26.93	28.38	29.12
Perciformes	Chaetodontidae	Chaetodon	ornatissimus	353	25.11	28.11	29.03
Perciformes	Chaetodontidae	Chaetodon	oxycephalus	50	26.93	28.16	28.98
Perciformes	Chaetodontidae	Chaetodon	pelewensis	219	24.88	27.70	28.82
Perciformes	Chaetodontidae	Chaetodon	plebeius	153	25.64	27.96	28.96
Perciformes	Chaetodontidae	Chaetodon	punctatofasciatus	145	25.47	28.18	28.99
Perciformes	Chaetodontidae	Chaetodon	quadrimaculatus	137	24.26	27.21	28.69
Perciformes	Chaetodontidae	Chaetodon	rafflesii	215	25.44	28.22	29.05
Perciformes	Chaetodontidae	Chaetodon	rainfordi	84	24.12	25.77	27.71
Perciformes	Chaetodontidae	Chaetodon	reticulatus	225	24.48	27.70	28.89
Perciformes	Chaetodontidae	Chaetodon	semilarvatus	38	24.21	25.95	27.60
Perciformes	Chaetodontidae	Chaetodon	speculum	200	25.01	28.25	29.07
Perciformes	Chaetodontidae	Chaetodon	triangulum	30	26.24	27.71	28.60
Perciformes	Chaetodontidae	Chaetodon	tricinctus	11	21.06	21.45	22.34
Perciformes	Chaetodontidae	Chaetodon	trifascialis	473	25.03	27.95	28.99
Perciformes	Chaetodontidae	Chaetodon	ulietensis	287	25.24	27.95	28.96
Perciformes	Chaetodontidae	Chaetodon	vagabundus	515	25.01	27.95	29.00
Perciformes	Chaetodontidae	Chaetodon	wiebeli	33	24.17	28.34	29.16
Perciformes	Chaetodontidae	Chaetodon	xanthocephalus	67	26.05	27.77	28.60
Perciformes	Chaetodontidae	Chaetodon	zanzibarensis	34	25.30	26.89	27.92
Perciformes	Chaetodontidae	Chelmon	marginalis	128	25.86	27.70	28.36
Perciformes	Chaetodontidae	Chelmon	muelleri	71	24.42	27.52	28.32
Perciformes	Chaetodontidae	Chelmon	rostratus	258	25.18	28.08	29.05
Perciformes	Chaetodontidae	Coradion	altivelis	128	24.54	28.10	28.99
Perciformes	Chaetodontidae	Coradion	melanopus	15	27.65	28.65	29.17
Perciformes	Chaetodontidae	Hemitaurichthys	zoster	60	25.55	28.08	29.03
Perciformes	Chaetodontidae	Heniochus	chrysostomus	323	25.26	28.20	29.03
Perciformes	Chaetodontidae	Heniochus	monoceros	258	25.06	27.83	28.99
Perciformes	Chaetodontidae	Heniochus	pleurotaenia	23	27.09	28.01	28.79
Perciformes	Chaetodontidae	Heniochus	varius	241	25.34	28.19	29.02
Perciformes	Chaetodontidae	Johnrandallia	nigrirostris	129	23.04	26.58	27.65
Perciformes	Chaetodontidae	Parachaetodon	ocellatus	299	25.34	28.15	29.06
Perciformes	Chaetodontidae	Prognathodes	brasiliensis	11	24.15	25.73	27.03
Perciformes	Cheilodactylidae	Cheilodactylus	fuscus	68	15.36	17.85	24.06
Perciformes	Cheilodactylidae	Cheilodactylus	vestitus	37	18.73	23.97	24.74
Perciformes	Chironemidae	Chironemus	marmoratus	50	17.08	18.03	21.76
Perciformes	Cirrhitidae	Amblycirrhitus	bimacula	175	25.57	28.04	28.99
Perciformes	Cirrhitidae	Amblycirrhitus	pinos	113	25.85	27.81	28.90
Perciformes	Cirrhitidae	Cirrhitichthys	aprinus	132	24.65	27.95	29.01
Perciformes	Cirrhitidae	Cirrhitichthys	calliurus	18	25.68	27.80	29.19
Perciformes	Cirrhitidae	Cirrhitichthys	falco	213	25.73	28.21	29.04
Perciformes	Cirrhitidae	Cirrhitichthys	oxycephalus	337	25.48	27.96	29.00
Perciformes	Cirrhitidae	Cirrhitus	pinnulatus	266	25.14	27.91	28.97
Perciformes	Cirrhitidae	Cirrhitus	rivulatus	120	24.55	26.78	27.71
Perciformes	Cirrhitidae	Neocirrhites	armatus	94	24.71	27.39	28.73
Perciformes	Cirrhitidae	Paracirrhites	forsteri	513	25.18	27.92	28.98
Perciformes	Cirrhitidae	Paracirrhites	hemistictus	90	24.91	27.42	28.70
Perciformes	Clinidae	Blennioclinus	stella	19	19.74	21.58	24.59
Perciformes	Clinidae	Cristiceps	aurantiacus	37	16.85	17.97	22.42
Perciformes	Clinidae	Cristiceps	australis	104	14.70	17.82	23.64
Perciformes	Clinidae	Ericentrus	rubrus	22	11.19	15.24	18.11
Perciformes	Clinidae	Gibbonsia	metzi	53	12.43	18.58	21.65
Perciformes	Clinidae	Gibbonsia	montereyensis	43	15.06	18.79	21.62
Perciformes	Clinidae	Heteroclinus	adelaidae	50	14.54	17.15	18.36
Perciformes	Clinidae	Heteroclinus	kuiteri	12	14.66	16.94	18.21
Perciformes	Clinidae	Heteroclinus	nasutus	29	15.27	17.78	20.84
Perciformes	Clinidae	Heteroclinus	wilsoni	34	14.57	17.16	18.33
Perciformes	Clinidae	Springeratus	xanthosoma	14	26.17	28.51	29.11
Perciformes	Clinidae	Sticharium	clarkae	12	14.75	17.64	19.80
Perciformes	Creediidae	Chalixodytes	tauensis	42	25.38	27.80	28.71
Perciformes	Creediidae	Limnichthys	nitidus	121	24.82	27.84	28.98
Perciformes	Dactyloscopidae	Dactylagnus	mundus	65	22.59	27.00	28.02
Perciformes	Dactyloscopidae	Dactylagnus	parvus	14	24.72	27.27	28.18
Perciformes	Dactyloscopidae	Dactyloscopus	boehlkei	16	25.94	26.55	27.07
Perciformes	Dactyloscopidae	Dactyloscopus	byersi	27	24.24	27.24	28.14
Perciformes	Dactyloscopidae	Dactyloscopus	crossotus	54	25.25	26.32	27.01
Perciformes	Dactyloscopidae	Dactyloscopus	lacteus	15	24.98	25.31	25.55
Perciformes	Dactyloscopidae	Dactyloscopus	pectoralis	52	22.92	26.92	28.18
Perciformes	Dactyloscopidae	Dactyloscopus	poeyi	25	25.89	26.44	27.04
Perciformes	Dactyloscopidae	Dactyloscopus	tridigitatus	77	25.81	26.43	27.04
Perciformes	Dactyloscopidae	Gillellus	searcheri	17	26.82	27.32	27.77
Perciformes	Dactyloscopidae	Heteristius	cinctus	30	25.06	27.25	28.23
Perciformes	Dactyloscopidae	Myxodagnus	sagitta	10	24.89	25.28	25.54
Perciformes	Dactyloscopidae	Platygillellus	bussingi	12	26.75	27.25	27.73
Perciformes	Dactyloscopidae	Platygillellus	rubellulus	18	24.90	25.31	25.63
Perciformes	Dactyloscopidae	Platygillellus	rubrocinctus	91	25.63	26.28	26.92
Perciformes	Drepaneidae	Drepane	punctata	261	25.46	28.08	29.03
Perciformes	Eleotridae	Bunaka	gyrinoides	32	27.63	28.63	29.18
Perciformes	Eleotridae	Butis	amboinensis	58	25.09	28.21	29.05
Perciformes	Eleotridae	Calumia	godeffroyi	78	27.11	28.32	29.04
Perciformes	Eleotridae	Eleotris	acanthopoma	69	25.13	28.10	29.05
Perciformes	Eleotridae	Eleotris	fusca	243	25.56	27.97	28.99
Perciformes	Eleotridae	Eleotris	melanosoma	104	25.61	28.40	29.14
Perciformes	Eleotridae	Giuris	margaritacea	143	26.59	28.27	29.06
Perciformes	Eleotridae	Hypseleotris	guentheri	12	27.13	28.46	29.15
Perciformes	Eleotridae	Ophiocara	porocephala	217	25.20	28.08	29.03
Perciformes	Embiotocidae	Amphistichus	koelzi	20	15.12	17.42	19.11
Perciformes	Embiotocidae	Amphistichus	rhodoterus	26	11.43	12.46	15.52
Perciformes	Embiotocidae	Brachyistius	frenatus	57	6.95	9.27	18.98
Perciformes	Embiotocidae	Embiotoca	jacksoni	50	16.07	18.97	21.48
Perciformes	Embiotocidae	Embiotoca	lateralis	81	8.70	9.60	17.30
Perciformes	Embiotocidae	Hyperprosopon	argenteum	58	11.03	18.44	21.56
Perciformes	Embiotocidae	Micrometrus	aurora	22	17.27	18.10	20.46
Perciformes	Embiotocidae	Micrometrus	minimus	42	16.63	18.97	21.71
Perciformes	Embiotocidae	Phanerodon	furcatus	38	11.05	18.23	21.55
Perciformes	Embiotocidae	Rhacochilus	vacca	68	8.69	9.87	19.13
Perciformes	Ephippidae	Chaetodipterus	faber	433	23.41	26.11	26.94
Perciformes	Ephippidae	Ephippus	orbis	82	25.08	28.03	29.06
Perciformes	Ephippidae	Platax	batavianus	168	25.68	28.11	29.02
Perciformes	Ephippidae	Platax	orbicularis	390	25.07	27.97	29.01
Perciformes	Ephippidae	Platax	pinnatus	159	26.40	28.38	29.06
Perciformes	Ephippidae	Platax	teira	467	25.12	28.05	29.03
Perciformes	Ephippidae	Zabidius	novemaculeatus	148	25.57	28.19	29.03
Perciformes	Gerreidae	Diapterus	peruvianus	132	23.76	26.86	27.71
Perciformes	Gerreidae	Eucinostomus	argenteus	460	23.47	26.24	27.18
Perciformes	Gerreidae	Eucinostomus	havana	95	25.20	26.31	27.01
Perciformes	Gerreidae	Eucinostomus	melanopterus	334	23.72	26.33	27.46
Perciformes	Gerreidae	Gerres	cinereus	224	25.16	26.32	27.01
Perciformes	Gerreidae	Gerres	erythrourus	114	26.89	28.34	29.10
Perciformes	Gerreidae	Gerres	macracanthus	108	25.05	28.10	29.07
Perciformes	Gerreidae	Gerres	oyena	480	25.13	28.04	29.03
Perciformes	Gerreidae	Gerres	subfasciatus	154	21.06	27.84	28.94
Perciformes	Gobiidae	Acentrogobius	nebulosus	246	25.43	28.15	29.05
Perciformes	Gobiidae	Acentrogobius	suluensis	27	26.16	28.48	29.15
Perciformes	Gobiidae	Amblyeleotris	aurora	19	25.57	27.58	28.58
Perciformes	Gobiidae	Amblyeleotris	diagonalis	48	25.61	28.09	29.05
Perciformes	Gobiidae	Amblyeleotris	fasciata	47	25.34	28.13	28.97
Perciformes	Gobiidae	Amblyeleotris	guttata	141	26.12	28.29	29.03
Perciformes	Gobiidae	Amblyeleotris	gymnocephala	45	26.26	28.33	29.09
Perciformes	Gobiidae	Amblyeleotris	latifasciata	10	27.89	28.75	29.19
Perciformes	Gobiidae	Amblyeleotris	ogasawarensis	19	24.26	27.80	28.97
Perciformes	Gobiidae	Amblyeleotris	periophthalma	69	25.74	28.08	29.03
Perciformes	Gobiidae	Amblyeleotris	steinitzi	157	25.61	28.02	28.99
Perciformes	Gobiidae	Amblyeleotris	wheeleri	95	25.69	28.10	29.05
Perciformes	Gobiidae	Amblygobius	albimaculatus	123	24.88	27.96	29.00
Perciformes	Gobiidae	Amblygobius	buanensis	13	28.01	28.73	29.18
Perciformes	Gobiidae	Amblygobius	decussatus	99	26.04	28.30	29.07
Perciformes	Gobiidae	Amblygobius	linki	23	25.32	28.33	29.11
Perciformes	Gobiidae	Amblygobius	nocturnus	159	25.34	27.98	29.00
Perciformes	Gobiidae	Amblygobius	semicinctus	28	26.14	27.79	28.66
Perciformes	Gobiidae	Amblygobius	sphynx	67	24.97	28.05	29.04
Perciformes	Gobiidae	Arcygobius	baliurus	44	25.33	28.10	29.04
Perciformes	Gobiidae	Arenigobius	bifrenatus	81	14.69	17.79	24.09
Perciformes	Gobiidae	Aruma	histrio	44	22.09	24.33	26.44
Perciformes	Gobiidae	Asterropteryx	bipunctata	24	27.73	28.50	29.09
Perciformes	Gobiidae	Asterropteryx	ensifera	80	26.68	28.15	29.04
Perciformes	Gobiidae	Asterropteryx	semipunctata	315	25.13	27.85	28.98
Perciformes	Gobiidae	Asterropteryx	spinosa	71	24.75	27.81	28.90
Perciformes	Gobiidae	Asterropteryx	striata	33	27.35	28.55	29.14
Perciformes	Gobiidae	Awaous	ocellaris	32	25.01	27.97	29.03
Perciformes	Gobiidae	Barbulifer	pantherinus	38	22.40	24.94	26.49
Perciformes	Gobiidae	Barbuligobius	boehlkei	42	24.72	28.04	29.00
Perciformes	Gobiidae	Bathygobius	coalitus	117	25.07	28.04	28.99
Perciformes	Gobiidae	Bathygobius	cocosensis	174	25.04	27.85	28.96
Perciformes	Gobiidae	Bathygobius	cotticeps	53	25.00	27.72	28.90
Perciformes	Gobiidae	Bathygobius	cyclopterus	165	24.86	27.84	28.99
Perciformes	Gobiidae	Bathygobius	fuscus	336	25.20	27.91	28.99
Perciformes	Gobiidae	Bathygobius	soporator	327	23.72	26.30	27.32
Perciformes	Gobiidae	Bryaninops	amplus	76	25.13	27.94	29.00
Perciformes	Gobiidae	Bryaninops	erythrops	34	25.90	27.92	28.96
Perciformes	Gobiidae	Bryaninops	loki	67	25.43	28.03	28.97
Perciformes	Gobiidae	Bryaninops	natans	84	25.42	27.90	28.99
Perciformes	Gobiidae	Bryaninops	ridens	36	25.34	27.95	28.93
Perciformes	Gobiidae	Bryaninops	yongei	106	25.29	27.89	28.99
Perciformes	Gobiidae	Cabillus	tongarevae	76	25.31	27.79	28.89
Perciformes	Gobiidae	Caffrogobius	saldanha	22	18.48	20.56	23.24
Perciformes	Gobiidae	Callogobius	bifasciatus	22	24.81	26.89	28.10
Perciformes	Gobiidae	Callogobius	centrolepis	17	27.89	28.60	29.13
Perciformes	Gobiidae	Callogobius	clitellus	20	26.93	28.52	29.14
Perciformes	Gobiidae	Callogobius	flavobrunneus	95	25.52	28.04	28.99
Perciformes	Gobiidae	Callogobius	hasseltii	74	24.90	28.24	29.03
Perciformes	Gobiidae	Callogobius	hastatus	18	25.93	28.38	29.07
Perciformes	Gobiidae	Callogobius	maculipinnis	90	27.07	28.29	29.03
Perciformes	Gobiidae	Callogobius	okinawae	40	25.99	28.46	29.14
Perciformes	Gobiidae	Callogobius	plumatus	29	25.05	27.77	28.98
Perciformes	Gobiidae	Callogobius	sclateri	229	25.31	27.95	28.99
Perciformes	Gobiidae	Callogobius	snelliusi	17	24.64	28.30	29.14
Perciformes	Gobiidae	Chaenogobius	gulosus	27	16.65	20.89	24.80
Perciformes	Gobiidae	Chriolepis	zebra	35	23.20	25.05	26.50
Perciformes	Gobiidae	Clevelandia	ios	60	9.21	11.19	20.58
Perciformes	Gobiidae	Coryogalops	anomolus	31	24.83	26.89	28.08
Perciformes	Gobiidae	Coryphopterus	dicrus	117	25.13	26.30	27.01
Perciformes	Gobiidae	Coryphopterus	eidolon	74	25.73	26.35	27.03
Perciformes	Gobiidae	Coryphopterus	glaucofraenum	170	24.11	26.21	26.95
Perciformes	Gobiidae	Coryphopterus	lipernes	54	25.90	26.44	27.04
Perciformes	Gobiidae	Coryphopterus	personatus	90	25.48	26.33	27.00
Perciformes	Gobiidae	Coryphopterus	punctipectophorus	33	23.68	26.27	26.99
Perciformes	Gobiidae	Coryphopterus	thrix	56	24.63	26.25	26.99
Perciformes	Gobiidae	Coryphopterus	urospilus	112	23.04	26.58	27.65
Perciformes	Gobiidae	Cristatogobius	lophius	13	26.29	28.50	29.13
Perciformes	Gobiidae	Croilia	mossambica	10	23.89	24.47	25.37
Perciformes	Gobiidae	Cryptocentroides	insignis	26	27.52	28.54	29.14
Perciformes	Gobiidae	Cryptocentrus	albidorsus	12	25.76	28.44	29.09
Perciformes	Gobiidae	Cryptocentrus	caeruleomaculatus	67	25.17	28.08	29.03
Perciformes	Gobiidae	Cryptocentrus	cinctus	45	26.66	28.48	29.14
Perciformes	Gobiidae	Cryptocentrus	fasciatus	61	25.66	28.08	29.04
Perciformes	Gobiidae	Cryptocentrus	inexplicatus	13	25.94	28.35	29.05
Perciformes	Gobiidae	Cryptocentrus	leptocephalus	59	24.88	28.08	29.06
Perciformes	Gobiidae	Cryptocentrus	leucostictus	26	24.54	27.72	28.95
Perciformes	Gobiidae	Cryptocentrus	maudae	16	26.17	28.46	29.14
Perciformes	Gobiidae	Cryptocentrus	nigrocellatus	12	25.13	28.47	29.18
Perciformes	Gobiidae	Cryptocentrus	octofasciatus	13	25.80	28.29	29.07
Perciformes	Gobiidae	Cryptocentrus	strigilliceps	96	26.36	28.21	29.07
Perciformes	Gobiidae	Cryptocentrus	tentaculatus	13	27.42	28.33	29.22
Perciformes	Gobiidae	Ctenogobiops	aurocingulus	49	25.92	28.20	29.03
Perciformes	Gobiidae	Ctenogobiops	feroculus	56	25.43	27.90	28.95
Perciformes	Gobiidae	Ctenogobiops	maculosus	11	24.76	26.92	27.96
Perciformes	Gobiidae	Ctenogobiops	mitodes	26	25.66	27.92	28.97
Perciformes	Gobiidae	Ctenogobiops	pomastictus	118	25.76	28.30	29.06
Perciformes	Gobiidae	Ctenogobiops	tangaroai	27	26.27	28.28	29.04
Perciformes	Gobiidae	Ctenogobius	saepepallens	58	25.41	26.27	26.93
Perciformes	Gobiidae	Discordipinna	griessingeri	58	24.89	27.97	28.98
Perciformes	Gobiidae	Drombus	triangularis	78	25.75	28.21	29.06
Perciformes	Gobiidae	Elacatinus	chancei	25	25.94	26.59	27.11
Perciformes	Gobiidae	Elacatinus	figaro	23	23.16	24.59	25.85
Perciformes	Gobiidae	Elacatinus	horsti	54	25.28	26.27	26.92
Perciformes	Gobiidae	Elacatinus	oceanops	42	25.71	26.26	26.87
Perciformes	Gobiidae	Elacatinus	prochilos	40	25.09	26.30	27.01
Perciformes	Gobiidae	Evermannichthys	spongicola	42	23.68	26.26	26.99
Perciformes	Gobiidae	Eviota	afelei	95	25.70	27.98	28.97
Perciformes	Gobiidae	Eviota	albolineata	137	25.61	28.02	28.97
Perciformes	Gobiidae	Eviota	bifasciata	48	27.06	28.53	29.12
Perciformes	Gobiidae	Eviota	cometa	57	25.53	27.91	28.99
Perciformes	Gobiidae	Eviota	distigma	118	25.15	27.81	28.89
Perciformes	Gobiidae	Eviota	fasciola	74	25.09	27.70	28.90
Perciformes	Gobiidae	Eviota	guttata	41	24.96	26.93	28.13
Perciformes	Gobiidae	Eviota	herrei	32	25.74	28.33	29.04
Perciformes	Gobiidae	Eviota	indica	14	25.21	27.09	28.35
Perciformes	Gobiidae	Eviota	infulata	79	25.18	27.69	28.79
Perciformes	Gobiidae	Eviota	lachdeberei	28	27.69	28.61	29.09
Perciformes	Gobiidae	Eviota	latifasciata	36	27.92	28.67	29.15
Perciformes	Gobiidae	Eviota	melasma	169	25.79	28.18	29.00
Perciformes	Gobiidae	Eviota	mikiae	19	26.90	27.98	28.74
Perciformes	Gobiidae	Eviota	monostigma	38	24.21	26.12	28.17
Perciformes	Gobiidae	Eviota	nebulosa	124	24.93	27.98	29.01
Perciformes	Gobiidae	Eviota	pardalota	12	24.73	26.89	28.10
Perciformes	Gobiidae	Eviota	pellucida	73	27.57	28.59	29.12
Perciformes	Gobiidae	Eviota	prasites	152	25.93	28.35	29.03
Perciformes	Gobiidae	Eviota	punctulata	50	26.90	28.45	29.07
Perciformes	Gobiidae	Eviota	queenslandica	154	26.36	28.31	29.07
Perciformes	Gobiidae	Eviota	sebreei	190	25.70	28.05	28.99
Perciformes	Gobiidae	Eviota	sigillata	80	24.79	27.68	28.92
Perciformes	Gobiidae	Eviota	smaragdus	55	24.90	28.05	29.03
Perciformes	Gobiidae	Eviota	sparsa	86	25.85	28.15	28.99
Perciformes	Gobiidae	Eviota	spilota	34	25.55	28.25	29.06
Perciformes	Gobiidae	Eviota	winterbottomi	11	27.60	28.74	29.22
Perciformes	Gobiidae	Eviota	zebrina	127	24.80	27.79	28.91
Perciformes	Gobiidae	Eviota	zonura	55	26.67	28.25	28.98
Perciformes	Gobiidae	Exyrias	belissimus	106	25.74	28.08	29.03
Perciformes	Gobiidae	Exyrias	puntang	125	26.21	28.22	29.05
Perciformes	Gobiidae	Favonigobius	melanobranchus	69	25.43	28.09	29.04
Perciformes	Gobiidae	Favonigobius	reichei	105	25.16	28.11	29.04
Perciformes	Gobiidae	Feia	nympha	28	24.76	27.87	28.97
Perciformes	Gobiidae	Fusigobius	duospilus	213	24.71	27.82	28.90
Perciformes	Gobiidae	Fusigobius	inframaculatus	75	24.79	27.78	28.98
Perciformes	Gobiidae	Fusigobius	longispinus	32	24.90	27.91	29.03
Perciformes	Gobiidae	Fusigobius	maximus	35	24.94	27.99	28.99
Perciformes	Gobiidae	Fusigobius	melacron	48	25.33	28.24	29.07
Perciformes	Gobiidae	Fusigobius	neophytus	239	25.12	27.94	28.98
Perciformes	Gobiidae	Fusigobius	pallidus	16	26.14	28.11	28.99
Perciformes	Gobiidae	Fusigobius	signipinnis	121	24.95	28.17	29.06
Perciformes	Gobiidae	Gladiogobius	ensifer	27	27.66	28.60	29.14
Perciformes	Gobiidae	Glossogobius	giuris	252	25.42	28.08	29.04
Perciformes	Gobiidae	Gnatholepis	anjerensis	253	24.85	27.80	28.94
Perciformes	Gobiidae	Gnatholepis	gymnocara	13	23.67	24.73	26.88
Perciformes	Gobiidae	Gobiodon	ceramensis	13	25.83	28.42	29.13
Perciformes	Gobiidae	Gobiodon	citrinus	152	25.14	27.86	28.99
Perciformes	Gobiidae	Gobiodon	heterospilos	20	24.87	28.23	29.07
Perciformes	Gobiidae	Gobiodon	okinawae	67	25.46	28.27	29.07
Perciformes	Gobiidae	Gobiodon	prolixus	30	24.84	27.82	28.97
Perciformes	Gobiidae	Gobiodon	unicolor	40	24.88	27.90	28.96
Perciformes	Gobiidae	Gobiopsis	angustifrons	14	25.25	28.17	29.01
Perciformes	Gobiidae	Gobiopsis	aporia	34	25.40	28.29	29.09
Perciformes	Gobiidae	Gobiopsis	bravoi	18	27.67	28.69	29.16
Perciformes	Gobiidae	Gobiopsis	macrostoma	29	25.68	28.19	29.07
Perciformes	Gobiidae	Gobiosoma	chiquita	46	22.15	24.80	27.69
Perciformes	Gobiidae	Gobius	cobitis	64	14.60	17.99	19.42
Perciformes	Gobiidae	Gobius	cruentatus	81	12.89	17.95	19.74
Perciformes	Gobiidae	Gobius	fallax	18	16.93	18.49	20.07
Perciformes	Gobiidae	Gobius	geniporus	46	16.57	18.11	19.16
Perciformes	Gobiidae	Gobius	paganellus	223	10.88	17.52	19.82
Perciformes	Gobiidae	Gobulus	hancocki	29	23.13	27.19	28.03
Perciformes	Gobiidae	Gymneleotris	seminuda	63	23.05	27.19	27.99
Perciformes	Gobiidae	Hemigobius	hoevenii	31	26.39	28.39	29.14
Perciformes	Gobiidae	Hetereleotris	vulgaris	15	24.74	26.88	28.06
Perciformes	Gobiidae	Hetereleotris	zanzibarensis	23	25.27	27.00	28.36
Perciformes	Gobiidae	Istigobius	campbelli	18	25.56	28.38	29.16
Perciformes	Gobiidae	Istigobius	decoratus	345	25.15	27.90	28.99
Perciformes	Gobiidae	Istigobius	hoshinonis	11	16.85	20.97	24.91
Perciformes	Gobiidae	Istigobius	nigroocellatus	84	25.78	28.24	29.04
Perciformes	Gobiidae	Istigobius	ornatus	320	25.73	28.03	29.01
Perciformes	Gobiidae	Istigobius	rigilius	129	25.78	28.11	28.97
Perciformes	Gobiidae	Istigobius	spence	55	26.16	28.25	29.06
Perciformes	Gobiidae	Kelloggella	cardinalis	19	24.94	27.92	29.00
Perciformes	Gobiidae	Knipowitschia	caucasica	29	15.04	16.45	17.61
Perciformes	Gobiidae	Koumansetta	hectori	92	25.91	28.10	29.04
Perciformes	Gobiidae	Koumansetta	rainfordi	173	26.33	28.28	29.04
Perciformes	Gobiidae	Lobulogobius	omanensis	32	25.42	28.05	29.00
Perciformes	Gobiidae	Lotilia	graciliosa	36	26.16	28.11	29.01
Perciformes	Gobiidae	Luposicya	lupus	29	24.87	27.92	28.98
Perciformes	Gobiidae	Lythrypnus	brasiliensis	11	24.26	26.55	27.12
Perciformes	Gobiidae	Lythrypnus	crocodilus	27	25.93	26.48	27.07
Perciformes	Gobiidae	Lythrypnus	elasson	42	25.31	26.30	27.01
Perciformes	Gobiidae	Lythrypnus	gilberti	23	24.84	25.31	25.62
Perciformes	Gobiidae	Lythrypnus	rhizophora	55	24.53	26.55	27.85
Perciformes	Gobiidae	Macrodontogobius	wilburi	105	25.66	28.10	29.01
Perciformes	Gobiidae	Mahidolia	mystacina	68	26.03	28.06	29.03
Perciformes	Gobiidae	Microgobius	carri	56	23.72	26.17	26.82
Perciformes	Gobiidae	Microgobius	cyclolepis	20	20.05	26.69	27.85
Perciformes	Gobiidae	Microgobius	microlepis	28	25.63	26.26	26.87
Perciformes	Gobiidae	Minysicya	caudimaculata	12	23.79	27.77	28.91
Perciformes	Gobiidae	Myersina	filifer	54	24.73	28.21	29.10
Perciformes	Gobiidae	Myersina	macrostoma	20	25.44	28.50	29.15
Perciformes	Gobiidae	Myersina	nigrivirgata	19	24.93	28.27	29.11
Perciformes	Gobiidae	Nesogobius	greeni	20	14.52	17.13	18.33
Perciformes	Gobiidae	Nesogobius	maccullochi	33	13.85	16.48	18.19
Perciformes	Gobiidae	Nesogobius	pulchellus	34	14.59	17.34	18.54
Perciformes	Gobiidae	Oplopomus	oplopomus	95	25.03	27.90	28.99
Perciformes	Gobiidae	Oxyurichthys	ophthalmonema	84	25.07	28.07	29.04
Perciformes	Gobiidae	Palutrus	scapulopunctatus	14	26.99	28.55	29.16
Perciformes	Gobiidae	Paragobiodon	echinocephalus	214	25.31	27.92	28.99
Perciformes	Gobiidae	Paragobiodon	modestus	78	25.14	27.98	28.99
Perciformes	Gobiidae	Paratrypauchen	microcephalus	115	24.62	28.01	29.05
Perciformes	Gobiidae	Parrella	maxillaris	15	23.44	27.22	28.03
Perciformes	Gobiidae	Periophthalmodon	schlosseri	30	27.55	28.58	29.18
Perciformes	Gobiidae	Periophthalmus	argentilineatus	225	24.93	28.07	29.03
Perciformes	Gobiidae	Periophthalmus	kalolo	68	26.30	28.21	29.04
Perciformes	Gobiidae	Phyllogobius	platycephalops	19	25.40	28.07	29.03
Perciformes	Gobiidae	Pleurosicya	bilobata	24	27.00	28.48	29.10
Perciformes	Gobiidae	Pleurosicya	coerulea	46	25.43	27.89	28.95
Perciformes	Gobiidae	Pleurosicya	elongata	26	25.91	28.10	28.98
Perciformes	Gobiidae	Pleurosicya	fringilla	77	24.73	27.69	28.85
Perciformes	Gobiidae	Pleurosicya	labiata	33	26.04	28.34	29.10
Perciformes	Gobiidae	Pleurosicya	mossambica	173	24.95	27.94	29.00
Perciformes	Gobiidae	Pleurosicya	muscarum	44	27.26	28.34	29.04
Perciformes	Gobiidae	Pleurosicya	plicata	36	25.41	27.98	28.99
Perciformes	Gobiidae	Pomatoschistus	microps	290	8.99	11.31	16.62
Perciformes	Gobiidae	Priolepis	aureoviridis	15	24.33	26.72	28.66
Perciformes	Gobiidae	Priolepis	boreus	15	17.68	20.95	25.09
Perciformes	Gobiidae	Priolepis	compita	60	24.87	27.57	28.85
Perciformes	Gobiidae	Priolepis	fallacincta	48	24.72	27.92	28.96
Perciformes	Gobiidae	Priolepis	inhaca	72	25.42	28.05	29.01
Perciformes	Gobiidae	Priolepis	kappa	51	24.89	27.66	28.90
Perciformes	Gobiidae	Priolepis	latifascima	12	20.28	24.59	26.19
Perciformes	Gobiidae	Priolepis	nocturna	24	26.58	28.21	29.07
Perciformes	Gobiidae	Priolepis	nuchifasciata	104	24.92	28.39	29.15
Perciformes	Gobiidae	Priolepis	semidoliata	239	25.15	27.87	28.99
Perciformes	Gobiidae	Priolepis	triops	13	25.90	27.35	28.57
Perciformes	Gobiidae	Priolepis	vexilla	15	27.99	28.70	29.14
Perciformes	Gobiidae	Psammogobius	biocellatus	176	24.89	27.98	29.02
Perciformes	Gobiidae	Redigobius	balteatus	29	24.90	28.03	29.00
Perciformes	Gobiidae	Redigobius	bikolanus	37	22.93	27.69	28.67
Perciformes	Gobiidae	Sicyopterus	lagocephalus	97	25.29	27.96	28.95
Perciformes	Gobiidae	Signigobius	biocellatus	62	26.23	28.26	29.03
Perciformes	Gobiidae	Stonogobiops	xanthorhinica	22	25.55	28.09	28.99
Perciformes	Gobiidae	Sueviota	aprica	15	25.86	27.82	28.89
Perciformes	Gobiidae	Sueviota	atrinasa	35	26.09	28.22	29.00
Perciformes	Gobiidae	Taenioides	cirratus	45	24.66	28.10	29.08
Perciformes	Gobiidae	Thorogobius	ephippiatus	204	9.79	11.21	15.72
Perciformes	Gobiidae	Trimma	agrena	24	27.90	28.75	29.19
Perciformes	Gobiidae	Trimma	anaima	67	26.24	27.99	28.95
Perciformes	Gobiidae	Trimma	cana	23	27.37	28.50	29.08
Perciformes	Gobiidae	Trimma	emeryi	98	25.03	27.77	28.88
Perciformes	Gobiidae	Trimma	flavatrum	43	24.94	28.05	28.99
Perciformes	Gobiidae	Trimma	flavicaudatum	17	24.27	26.03	27.59
Perciformes	Gobiidae	Trimma	haima	14	25.67	27.19	28.37
Perciformes	Gobiidae	Trimma	hayashii	27	26.05	28.38	29.03
Perciformes	Gobiidae	Trimma	lantana	50	24.90	27.87	28.99
Perciformes	Gobiidae	Trimma	marinae	15	25.44	28.17	29.02
Perciformes	Gobiidae	Trimma	mendelssohni	20	24.74	26.94	28.17
Perciformes	Gobiidae	Trimma	nasa	49	26.22	28.22	29.01
Perciformes	Gobiidae	Trimma	naudei	65	25.90	28.11	29.02
Perciformes	Gobiidae	Trimma	okinawae	172	26.72	28.32	29.06
Perciformes	Gobiidae	Trimma	sostra	11	26.69	28.03	28.98
Perciformes	Gobiidae	Trimma	striatum	108	26.87	28.24	29.03
Perciformes	Gobiidae	Trimma	winterbottomi	13	25.86	27.59	28.57
Perciformes	Gobiidae	Trimma	woutsi	11	27.70	27.80	28.44
Perciformes	Gobiidae	Trimmatom	eviotops	77	25.12	27.74	28.85
Perciformes	Gobiidae	Trimmatom	macropodus	12	25.70	28.27	29.04
Perciformes	Gobiidae	Trimmatom	nanus	16	27.89	28.52	29.16
Perciformes	Gobiidae	Trimmatom	pharus	21	24.56	27.83	28.93
Perciformes	Gobiidae	Trimmatom	sagma	23	27.67	28.44	29.06
Perciformes	Gobiidae	Trimmatom	zapotes	26	25.66	28.18	28.99
Perciformes	Gobiidae	Valenciennea	alleni	29	24.73	28.07	28.96
Perciformes	Gobiidae	Valenciennea	decora	20	23.79	26.23	28.21
Perciformes	Gobiidae	Valenciennea	helsdingenii	70	25.23	28.03	29.01
Perciformes	Gobiidae	Valenciennea	immaculata	50	24.75	28.14	29.06
Perciformes	Gobiidae	Valenciennea	longipinnis	107	24.84	28.08	29.01
Perciformes	Gobiidae	Valenciennea	muralis	202	25.86	28.17	29.05
Perciformes	Gobiidae	Valenciennea	parva	60	24.90	27.96	28.98
Perciformes	Gobiidae	Valenciennea	randalli	31	26.18	28.41	29.12
Perciformes	Gobiidae	Valenciennea	sexguttata	165	26.89	28.23	29.06
Perciformes	Gobiidae	Valenciennea	strigata	271	25.09	27.96	28.99
Perciformes	Gobiidae	Vanderhorstia	ambanoro	34	27.01	28.38	29.09
Perciformes	Gobiidae	Zebrus	zebrus	20	16.77	18.50	20.30
Perciformes	Grammatidae	Gramma	brasiliensis	15	24.26	25.55	25.87
Perciformes	Haemulidae	Anisotremus	davidsonii	62	18.58	22.17	25.06
Perciformes	Haemulidae	Anisotremus	interruptus	78	25.28	27.42	28.10
Perciformes	Haemulidae	Anisotremus	moricandi	14	25.79	26.78	27.32
Perciformes	Haemulidae	Anisotremus	scapularis	36	22.13	23.92	25.44
Perciformes	Haemulidae	Anisotremus	surinamensis	169	24.18	26.26	26.98
Perciformes	Haemulidae	Anisotremus	virginicus	236	24.60	26.28	27.00
Perciformes	Haemulidae	Genyatremus	luteus	69	24.14	26.65	27.24
Perciformes	Haemulidae	Haemulon	aurolineatum	419	23.61	26.23	26.96
Perciformes	Haemulidae	Haemulon	carbonarium	150	25.73	26.37	27.04
Perciformes	Haemulidae	Haemulon	chrysargyreum	158	25.71	26.38	27.03
Perciformes	Haemulidae	Haemulon	macrostomum	123	25.48	26.35	27.03
Perciformes	Haemulidae	Haemulon	parra	183	25.43	26.34	27.03
Perciformes	Haemulidae	Haemulon	plumierii	333	23.91	26.28	26.98
Perciformes	Haemulidae	Haemulon	sciurus	224	25.22	26.33	27.01
Perciformes	Haemulidae	Haemulon	scudderii	84	25.07	26.88	27.77
Perciformes	Haemulidae	Haemulon	sexfasciatum	66	24.55	27.13	27.75
Perciformes	Haemulidae	Orthopristis	cantharinus	28	25.12	27.22	27.81
Perciformes	Haemulidae	Orthopristis	forbesi	17	24.89	25.28	25.54
Perciformes	Haemulidae	Plectorhinchus	chaetodonoides	245	25.70	28.19	29.05
Perciformes	Haemulidae	Plectorhinchus	flavomaculatus	164	24.57	27.90	28.96
Perciformes	Haemulidae	Plectorhinchus	gibbosus	244	25.42	27.96	29.01
Perciformes	Haemulidae	Plectorhinchus	lessonii	95	24.96	28.22	29.07
Perciformes	Haemulidae	Plectorhinchus	lineatus	147	25.00	27.94	29.00
Perciformes	Haemulidae	Plectorhinchus	polytaenia	68	27.25	28.38	29.16
Perciformes	Haemulidae	Plectorhinchus	sordidus	45	24.52	26.67	27.72
Perciformes	Haemulidae	Plectorhinchus	vittatus	207	25.63	28.06	29.03
Perciformes	Haemulidae	Pomadasys	macracanthus	46	26.79	27.32	27.82
Perciformes	Haemulidae	Pomadasys	striatus	23	23.78	26.53	27.99
Perciformes	Haemulidae	Xenichthys	agassizii	16	24.88	25.31	25.55
Perciformes	Haemulidae	Xenocys	jessiae	23	24.84	25.31	25.59
Perciformes	Kraemeriidae	Kraemeria	samoensis	25	26.92	28.05	28.85
Perciformes	Kuhliidae	Kuhlia	mugil	271	24.93	27.84	28.98
Perciformes	Kuhliidae	Kuhlia	petiti	11	27.32	27.74	28.33
Perciformes	Kuhliidae	Kuhlia	rupestris	169	24.73	27.95	28.99
Perciformes	Kuhliidae	Kuhlia	sandvicensis	40	24.25	26.47	28.23
Perciformes	Kyphosidae	Girella	elevata	50	17.64	18.19	22.92
Perciformes	Kyphosidae	Girella	freminvillii	24	23.13	25.13	25.59
Perciformes	Kyphosidae	Girella	leonina	32	18.03	24.18	25.79
Perciformes	Kyphosidae	Girella	nigricans	84	18.55	22.45	26.24
Perciformes	Kyphosidae	Girella	tephraeops	25	17.64	17.95	18.46
Perciformes	Kyphosidae	Girella	tricuspidata	129	14.65	16.46	22.11
Perciformes	Kyphosidae	Kyphosus	analogus	639	22.76	27.31	28.20
Perciformes	Kyphosidae	Kyphosus	cinerascens	465	25.29	27.96	28.99
Perciformes	Kyphosidae	Kyphosus	elegans	478	25.20	27.17	27.74
Perciformes	Kyphosidae	Kyphosus	incisor	154	23.48	26.30	27.24
Perciformes	Kyphosidae	Kyphosus	sectatrix	306	22.47	26.20	27.20
Perciformes	Kyphosidae	Kyphosus	vaigiensis	354	24.85	27.90	28.99
Perciformes	Kyphosidae	Medialuna	californiensis	49	17.39	19.96	25.08
Perciformes	Kyphosidae	Scorpis	lineolata	140	14.65	17.77	24.41
Perciformes	Kyphosidae	Scorpis	violacea	45	16.34	18.00	21.70
Perciformes	Labridae	Anampses	caeruleopunctatus	301	24.73	27.84	28.98
Perciformes	Labridae	Anampses	elegans	28	21.60	25.31	27.47
Perciformes	Labridae	Anampses	femininus	33	22.99	25.40	27.54
Perciformes	Labridae	Anampses	geographicus	127	25.09	27.92	28.97
Perciformes	Labridae	Anampses	lennardi	27	26.66	28.03	28.46
Perciformes	Labridae	Anampses	lineatus	48	25.31	27.98	28.99
Perciformes	Labridae	Anampses	melanurus	65	26.67	28.26	29.05
Perciformes	Labridae	Anampses	neoguinaicus	146	24.20	27.54	28.85
Perciformes	Labridae	Anampses	twistii	205	25.29	27.90	28.96
Perciformes	Labridae	Austrolabrus	maculatus	99	15.10	17.79	21.32
Perciformes	Labridae	Bodianus	eclancheri	26	20.12	24.74	26.27
Perciformes	Labridae	Bodianus	frenchii	43	17.18	18.13	22.31
Perciformes	Labridae	Bodianus	macrourus	21	25.74	28.01	28.97
Perciformes	Labridae	Bodianus	mesothorax	196	26.14	28.33	29.08
Perciformes	Labridae	Cheilinus	chlorourus	466	25.19	28.01	29.01
Perciformes	Labridae	Cheilinus	lunulatus	50	24.67	26.85	28.05
Perciformes	Labridae	Cheilinus	oxycephalus	285	25.41	28.04	29.00
Perciformes	Labridae	Cheilinus	trilobatus	462	25.40	27.98	29.00
Perciformes	Labridae	Cheilio	inermis	282	24.97	27.89	28.99
Perciformes	Labridae	Choerodon	anchorago	198	26.70	28.26	29.06
Perciformes	Labridae	Choerodon	fasciatus	125	24.64	27.72	28.88
Perciformes	Labridae	Choerodon	jordani	70	24.27	27.79	28.91
Perciformes	Labridae	Choerodon	monostigma	169	27.32	27.85	28.39
Perciformes	Labridae	Choerodon	oligacanthus	15	28.21	28.83	29.24
Perciformes	Labridae	Choerodon	sugillatum	151	24.74	27.98	28.92
Perciformes	Labridae	Choerodon	vitta	105	26.92	27.85	28.45
Perciformes	Labridae	Choerodon	zosterophorus	16	27.63	28.61	29.17
Perciformes	Labridae	Cirrhilabrus	beauperryi	12	26.74	28.21	29.07
Perciformes	Labridae	Cirrhilabrus	cyanopleura	117	25.78	28.33	29.09
Perciformes	Labridae	Cirrhilabrus	exquisitus	164	25.93	28.08	29.03
Perciformes	Labridae	Cirrhilabrus	katherinae	25	25.16	27.85	28.96
Perciformes	Labridae	Cirrhilabrus	lubbocki	20	27.98	28.72	29.19
Perciformes	Labridae	Cirrhilabrus	scottorum	42	25.28	27.92	28.88
Perciformes	Labridae	Cirrhilabrus	solorensis	27	26.85	28.38	29.05
Perciformes	Labridae	Cirrhilabrus	temminckii	75	23.25	28.08	29.00
Perciformes	Labridae	Clepticus	brasiliensis	20	23.09	25.13	27.03
Perciformes	Labridae	Coris	aurilineata	27	20.89	24.58	27.59
Perciformes	Labridae	Coris	aygula	337	25.09	27.89	28.97
Perciformes	Labridae	Coris	batuensis	186	25.43	28.04	28.98
Perciformes	Labridae	Coris	dorsomacula	139	24.00	27.92	28.99
Perciformes	Labridae	Coris	hewetti	12	27.70	27.80	28.39
Perciformes	Labridae	Cymolutes	praetextatus	52	26.77	28.10	28.96
Perciformes	Labridae	Cymolutes	torquatus	46	25.31	28.03	29.01
Perciformes	Labridae	Diproctacanthus	xanthurus	83	27.67	28.57	29.16
Perciformes	Labridae	Doratonotus	megalepis	134	24.98	26.31	27.13
Perciformes	Labridae	Dotalabrus	alleni	22	16.85	17.91	19.87
Perciformes	Labridae	Epibulus	brevis	28	26.88	28.42	29.06
Perciformes	Labridae	Epibulus	insidiator	512	25.40	27.96	28.99
Perciformes	Labridae	Gomphosus	caeruleus	147	25.45	28.03	29.03
Perciformes	Labridae	Gomphosus	varius	453	25.01	28.15	29.03
Perciformes	Labridae	Halichoeres	aestuaricola	26	26.66	27.24	27.76
Perciformes	Labridae	Halichoeres	argus	123	25.15	27.99	29.01
Perciformes	Labridae	Halichoeres	bicolor	39	26.20	28.22	29.07
Perciformes	Labridae	Halichoeres	binotopsis	32	27.86	28.69	29.19
Perciformes	Labridae	Halichoeres	biocellatus	208	25.41	28.08	28.98
Perciformes	Labridae	Halichoeres	bivittatus	264	24.77	26.28	27.01
Perciformes	Labridae	Halichoeres	brasiliensis	26	23.77	25.73	27.03
Perciformes	Labridae	Halichoeres	chloropterus	110	27.16	28.52	29.13
Perciformes	Labridae	Halichoeres	cosmetus	55	25.79	27.75	28.60
Perciformes	Labridae	Halichoeres	hortulanus	569	25.14	27.94	28.99
Perciformes	Labridae	Halichoeres	iridis	34	25.31	26.89	28.04
Perciformes	Labridae	Halichoeres	lapillus	16	24.77	26.83	27.91
Perciformes	Labridae	Halichoeres	leucurus	58	27.50	28.56	29.16
Perciformes	Labridae	Halichoeres	maculipinna	141	25.20	26.30	27.01
Perciformes	Labridae	Halichoeres	margaritaceus	261	25.08	28.14	29.01
Perciformes	Labridae	Halichoeres	melanochir	101	25.68	28.34	29.08
Perciformes	Labridae	Halichoeres	melanotis	45	24.16	26.66	27.65
Perciformes	Labridae	Halichoeres	melanurus	268	25.46	28.31	29.07
Perciformes	Labridae	Halichoeres	miniatus	96	24.90	28.24	29.09
Perciformes	Labridae	Halichoeres	nebulosus	295	25.13	28.00	29.01
Perciformes	Labridae	Halichoeres	nigrescens	211	25.12	28.08	29.05
Perciformes	Labridae	Halichoeres	notospilus	117	23.01	27.18	28.01
Perciformes	Labridae	Halichoeres	ornatissimus	154	24.33	27.68	28.89
Perciformes	Labridae	Halichoeres	papilionaceus	28	27.93	28.69	29.17
Perciformes	Labridae	Halichoeres	pictus	93	25.43	26.28	26.94
Perciformes	Labridae	Halichoeres	podostigma	15	27.71	28.65	29.17
Perciformes	Labridae	Halichoeres	poeyi	143	25.08	26.30	27.01
Perciformes	Labridae	Halichoeres	prosopeion	149	25.42	28.14	29.04
Perciformes	Labridae	Halichoeres	richmondi	35	27.50	28.67	29.14
Perciformes	Labridae	Halichoeres	scapularis	250	25.80	28.11	29.04
Perciformes	Labridae	Halichoeres	semicinctus	81	18.90	22.82	26.28
Perciformes	Labridae	Halichoeres	timorensis	39	27.10	28.34	29.09
Perciformes	Labridae	Halichoeres	trimaculatus	308	24.96	28.18	29.04
Perciformes	Labridae	Halichoeres	zeylonicus	49	25.14	27.94	29.00
Perciformes	Labridae	Hemigymnus	fasciatus	436	25.07	27.92	28.99
Perciformes	Labridae	Hemigymnus	melapterus	427	25.29	27.98	29.00
Perciformes	Labridae	Hologymnosus	annulatus	175	25.26	27.90	28.98
Perciformes	Labridae	Hologymnosus	doliatus	184	25.14	27.98	28.99
Perciformes	Labridae	Hologymnosus	longipes	14	24.37	26.14	28.26
Perciformes	Labridae	Hologymnosus	rhodonotus	14	25.02	28.17	29.00
Perciformes	Labridae	Iniistius	pentadactylus	79	24.87	27.83	28.99
Perciformes	Labridae	Labrichthys	unilineatus	271	25.18	28.06	29.01
Perciformes	Labridae	Labroides	bicolor	271	25.15	27.92	28.99
Perciformes	Labridae	Labroides	dimidiatus	777	25.01	27.92	28.99
Perciformes	Labridae	Labroides	pectoralis	86	25.28	28.07	28.96
Perciformes	Labridae	Labroides	rubrolabiatus	38	25.20	27.26	28.23
Perciformes	Labridae	Labropsis	manabei	42	25.29	28.27	29.08
Perciformes	Labridae	Lachnolaimus	maximus	216	23.75	26.22	26.92
Perciformes	Labridae	Larabicus	quadrilineatus	41	24.30	26.11	27.59
Perciformes	Labridae	Macropharyngodon	cyanoguttatus	11	24.79	26.93	28.22
Perciformes	Labridae	Macropharyngodon	meleagris	267	25.13	28.18	29.04
Perciformes	Labridae	Macropharyngodon	negrosensis	89	25.61	28.16	29.02
Perciformes	Labridae	Macropharyngodon	ornatus	63	25.61	28.15	29.04
Perciformes	Labridae	Notolabrus	gymnogenis	38	17.71	19.88	23.05
Perciformes	Labridae	Novaculichthys	taeniourus	378	25.21	27.89	28.99
Perciformes	Labridae	Novaculoides	macrolepidotus	75	25.42	27.98	29.01
Perciformes	Labridae	Oxycheilinus	celebicus	116	25.26	28.15	29.03
Perciformes	Labridae	Oxycheilinus	mentalis	33	24.38	26.59	27.97
Perciformes	Labridae	Paracheilinus	carpenteri	12	26.48	28.04	28.76
Perciformes	Labridae	Paracheilinus	filamentosus	43	27.42	28.41	29.12
Perciformes	Labridae	Paracheilinus	flavianalis	12	27.55	28.26	28.87
Perciformes	Labridae	Pictilabrus	laticlavius	138	14.68	17.54	19.19
Perciformes	Labridae	Pictilabrus	viridis	19	17.76	17.99	20.75
Perciformes	Labridae	Pseudocheilinops	ataenia	14	28.04	28.82	29.22
Perciformes	Labridae	Pseudocheilinus	hexataenia	510	25.17	27.94	28.99
Perciformes	Labridae	Pseudocheilinus	tetrataenia	112	24.42	27.12	28.50
Perciformes	Labridae	Pseudocoris	yamashiroi	95	25.09	27.98	28.94
Perciformes	Labridae	Pseudolabrus	guentheri	54	22.45	24.41	25.66
Perciformes	Labridae	Pseudolabrus	miles	80	10.72	14.04	18.02
Perciformes	Labridae	Pteragogus	guttatus	14	27.97	28.74	29.19
Perciformes	Labridae	Stethojulis	albovittata	120	25.40	27.97	29.00
Perciformes	Labridae	Stethojulis	balteata	81	24.88	28.01	29.01
Perciformes	Labridae	Stethojulis	bandanensis	420	24.83	28.07	29.03
Perciformes	Labridae	Stethojulis	interrupta	298	24.92	28.03	29.03
Perciformes	Labridae	Stethojulis	notialis	14	23.73	25.93	27.92
Perciformes	Labridae	Stethojulis	strigiventer	289	25.04	27.94	28.98
Perciformes	Labridae	Stethojulis	terina	29	19.42	24.19	25.51
Perciformes	Labridae	Stethojulis	trilineata	176	25.67	28.29	29.07
Perciformes	Labridae	Symphodus	doderleini	55	16.74	18.37	20.14
Perciformes	Labridae	Symphodus	ocellatus	96	16.44	18.13	19.19
Perciformes	Labridae	Symphodus	roissali	124	16.23	18.09	19.15
Perciformes	Labridae	Thalassoma	amblycephalum	434	24.86	27.98	29.00
Perciformes	Labridae	Thalassoma	bifasciatum	246	25.21	26.25	26.91
Perciformes	Labridae	Thalassoma	grammaticum	59	24.93	26.81	27.71
Perciformes	Labridae	Thalassoma	hardwicke	465	25.14	28.00	29.00
Perciformes	Labridae	Thalassoma	hebraicum	82	24.82	27.09	28.28
Perciformes	Labridae	Thalassoma	jansenii	154	25.27	28.22	29.04
Perciformes	Labridae	Thalassoma	lunare	603	24.96	27.95	29.01
Perciformes	Labridae	Thalassoma	lutescens	377	25.02	27.81	28.93
Perciformes	Labridae	Thalassoma	nigrofasciatum	95	24.12	25.92	27.72
Perciformes	Labridae	Thalassoma	purpureum	307	24.95	27.81	28.96
Perciformes	Labridae	Thalassoma	quinquevittatum	314	25.15	27.86	28.97
Perciformes	Labridae	Thalassoma	trilobatum	178	25.14	27.99	28.98
Perciformes	Labridae	Wetmorella	nigropinnata	240	25.61	27.96	28.99
Perciformes	Labridae	Xyrichtys	martinicensis	61	25.45	26.33	27.02
Perciformes	Labridae	Xyrichtys	mundiceps	63	25.31	26.47	27.84
Perciformes	Labridae	Xyrichtys	splendens	85	25.77	26.36	27.03
Perciformes	Labrisomidae	Labrisomus	multiporosus	120	20.84	25.64	28.06
Perciformes	Labrisomidae	Labrisomus	nuchipinnis	219	24.28	26.32	27.24
Perciformes	Labrisomidae	Malacoctenus	aurolineatus	102	25.74	26.36	27.03
Perciformes	Labrisomidae	Malacoctenus	gilli	103	25.78	26.37	27.03
Perciformes	Labrisomidae	Malacoctenus	hubbsi	66	21.81	25.65	28.25
Perciformes	Labrisomidae	Malacoctenus	macropus	116	25.79	26.35	27.02
Perciformes	Labrisomidae	Malacoctenus	tetranemus	86	22.81	27.19	28.04
Perciformes	Labrisomidae	Malacoctenus	triangulatus	148	25.61	26.38	27.18
Perciformes	Labrisomidae	Malacoctenus	versicolor	62	25.85	26.36	27.01
Perciformes	Labrisomidae	Malacoctenus	zonogaster	22	24.84	25.31	25.59
Perciformes	Labrisomidae	Paraclinus	fasciatus	112	25.42	26.30	27.04
Perciformes	Labrisomidae	Paraclinus	infrons	18	25.66	26.38	27.01
Perciformes	Labrisomidae	Paraclinus	marmoratus	56	25.31	26.34	27.01
Perciformes	Labrisomidae	Paraclinus	nigripinnis	125	25.61	26.34	27.01
Perciformes	Labrisomidae	Paraclinus	rubicundus	11	23.16	25.03	27.12
Perciformes	Labrisomidae	Paraclinus	tanygnathus	14	25.08	27.17	27.89
Perciformes	Labrisomidae	Starksia	atlantica	47	25.85	26.38	27.03
Perciformes	Labrisomidae	Starksia	fasciata	27	25.90	26.39	27.00
Perciformes	Labrisomidae	Starksia	fulva	29	26.76	27.23	27.72
Perciformes	Labrisomidae	Starksia	galapagensis	16	24.91	25.31	25.63
Perciformes	Labrisomidae	Starksia	lepicoelia	61	25.83	26.36	27.02
Perciformes	Labrisomidae	Starksia	ocellata	37	23.32	25.15	26.17
Perciformes	Labrisomidae	Starksia	sluiteri	30	25.94	26.54	27.12
Perciformes	Labrisomidae	Xenomedea	rhodopyga	41	21.44	24.29	26.39
Perciformes	Latidae	Lates	calcarifer	231	25.30	28.19	29.11
Perciformes	Latidae	Psammoperca	waigiensis	163	24.93	28.08	29.06
Perciformes	Latridae	Mendosoma	lineatum	25	11.25	15.50	18.26
Perciformes	Leiognathidae	Equulites	rivulatus	49	24.69	28.09	29.03
Perciformes	Leiognathidae	Equulites	stercorarius	24	27.62	28.53	29.13
Perciformes	Leiognathidae	Gazza	achlamys	30	27.76	28.57	29.14
Perciformes	Leiognathidae	Gazza	dentex	34	26.14	28.15	28.99
Perciformes	Leiognathidae	Leiognathus	berbis	65	24.97	28.01	29.03
Perciformes	Leiognathidae	Leiognathus	brevirostris	40	25.43	28.15	29.07
Perciformes	Leiognathidae	Nuchequula	blochii	27	26.87	28.24	29.12
Perciformes	Leiognathidae	Nuchequula	gerreoides	127	25.13	28.02	29.11
Perciformes	Leptoscopidae	Crapatalus	munroi	20	14.41	16.89	18.31
Perciformes	Leptoscopidae	Lesueurina	platycephala	61	14.71	17.80	24.29
Perciformes	Lethrinidae	Gnathodentex	aureolineatus	355	25.22	28.05	29.02
Perciformes	Lethrinidae	Gymnocranius	audleyi	44	24.16	24.84	25.73
Perciformes	Lethrinidae	Lethrinus	amboinensis	57	26.87	28.40	29.08
Perciformes	Lethrinidae	Lethrinus	atkinsoni	240	25.10	28.20	29.02
Perciformes	Lethrinidae	Lethrinus	borbonicus	61	25.20	27.00	28.07
Perciformes	Lethrinidae	Lethrinus	erythropterus	111	26.97	28.30	29.08
Perciformes	Lethrinidae	Lethrinus	genivittatus	284	24.88	27.98	28.97
Perciformes	Lethrinidae	Lethrinus	harak	301	25.45	28.05	29.02
Perciformes	Lethrinidae	Lethrinus	laticaudis	185	26.53	28.11	28.81
Perciformes	Lethrinidae	Lethrinus	miniatus	217	25.12	28.19	28.98
Perciformes	Lethrinidae	Lethrinus	obsoletus	236	25.64	28.01	29.01
Perciformes	Lethrinidae	Lethrinus	ornatus	101	26.54	28.33	29.10
Perciformes	Lethrinidae	Lethrinus	ravus	40	24.39	27.70	28.84
Perciformes	Lethrinidae	Lethrinus	reticulatus	28	26.34	28.46	29.14
Perciformes	Lethrinidae	Lethrinus	semicinctus	110	25.94	28.15	29.03
Perciformes	Lutjanidae	Lutjanus	adetii	61	23.61	25.05	26.86
Perciformes	Lutjanidae	Lutjanus	bengalensis	97	25.12	28.02	29.03
Perciformes	Lutjanidae	Lutjanus	biguttatus	98	27.62	28.48	29.12
Perciformes	Lutjanidae	Lutjanus	coeruleolineatus	18	24.73	26.14	27.60
Perciformes	Lutjanidae	Lutjanus	decussatus	124	27.57	28.46	29.16
Perciformes	Lutjanidae	Lutjanus	ehrenbergii	161	25.88	28.13	29.06
Perciformes	Lutjanidae	Lutjanus	fulviflamma	629	25.07	27.96	29.01
Perciformes	Lutjanidae	Lutjanus	inermis	40	26.52	27.42	27.84
Perciformes	Lutjanidae	Lutjanus	jocu	224	23.64	26.22	26.98
Perciformes	Lutjanidae	Lutjanus	lunulatus	30	27.47	28.42	29.10
Perciformes	Lutjanidae	Lutjanus	peru	79	25.06	26.86	27.71
Perciformes	Lutjanidae	Lutjanus	quinquelineatus	261	25.14	28.05	29.02
Perciformes	Lutjanidae	Lutjanus	semicinctus	112	26.38	28.14	29.03
Perciformes	Lutjanidae	Lutjanus	viridis	91	23.36	26.18	27.52
Perciformes	Malacanthidae	Caulolatilus	hubbsi	22	19.16	26.80	27.83
Perciformes	Microdesmidae	Aioliops	novaeguineae	13	24.99	28.09	29.13
Perciformes	Microdesmidae	Cerdale	floridana	55	25.50	26.34	27.03
Perciformes	Microdesmidae	Gunnellichthys	monostigma	61	25.61	27.73	28.89
Perciformes	Microdesmidae	Gunnellichthys	pleurotaenia	42	25.34	28.13	28.99
Perciformes	Microdesmidae	Microdesmus	dorsipunctatus	23	25.31	27.22	27.85
Perciformes	Microdesmidae	Microdesmus	longipinnis	39	23.57	26.11	26.74
Perciformes	Microdesmidae	Microdesmus	suttkusi	11	26.73	27.27	27.76
Perciformes	Microdesmidae	Parioglossus	formosus	38	26.13	28.42	29.10
Perciformes	Microdesmidae	Parioglossus	nudus	20	27.68	28.59	29.12
Perciformes	Microdesmidae	Parioglossus	philippinus	44	25.05	28.09	29.05
Perciformes	Microdesmidae	Parioglossus	rainfordi	25	25.49	28.24	29.04
Perciformes	Microdesmidae	Ptereleotris	evides	294	25.21	27.99	29.00
Perciformes	Microdesmidae	Ptereleotris	heteroptera	136	24.96	27.89	28.98
Perciformes	Microdesmidae	Ptereleotris	zebra	80	25.00	27.69	28.89
Perciformes	Monodactylidae	Schuettea	scalaripinnis	33	17.79	23.52	24.62
Perciformes	Mullidae	Mulloidichthys	dentatus	126	23.16	26.95	28.06
Perciformes	Mullidae	Mulloidichthys	martinicus	187	24.26	26.29	27.19
Perciformes	Mullidae	Parupeneus	forsskali	63	24.97	27.83	28.98
Perciformes	Mullidae	Parupeneus	indicus	350	25.15	28.05	29.03
Perciformes	Mullidae	Parupeneus	macronemus	168	25.61	28.03	29.03
Perciformes	Mullidae	Upeneus	tragula	457	25.76	28.32	29.09
Perciformes	Nemipteridae	Pentapodus	bifasciatus	20	28.23	28.85	29.21
Perciformes	Nemipteridae	Pentapodus	caninus	75	25.83	28.36	29.09
Perciformes	Nemipteridae	Pentapodus	emeryii	57	27.73	28.66	29.18
Perciformes	Nemipteridae	Pentapodus	trivittatus	48	27.87	28.74	29.19
Perciformes	Nemipteridae	Scaevius	milii	58	27.50	28.17	28.56
Perciformes	Nemipteridae	Scolopsis	aurata	16	27.92	28.68	29.17
Perciformes	Nemipteridae	Scolopsis	bilineata	408	25.27	28.22	29.06
Perciformes	Nemipteridae	Scolopsis	ciliata	129	27.30	28.48	29.14
Perciformes	Nemipteridae	Scolopsis	frenata	28	25.30	27.01	28.00
Perciformes	Nemipteridae	Scolopsis	ghanam	94	24.77	26.98	28.03
Perciformes	Nemipteridae	Scolopsis	lineata	169	25.42	28.35	29.08
Perciformes	Nemipteridae	Scolopsis	margaritifera	169	27.01	28.48	29.13
Perciformes	Nemipteridae	Scolopsis	temporalis	42	27.45	28.48	29.08
Perciformes	Nemipteridae	Scolopsis	trilineata	108	25.77	28.29	29.03
Perciformes	Nemipteridae	Scolopsis	vosmeri	178	25.42	28.05	29.12
Perciformes	Nototheniidae	Patagonotothen	squamiceps	11	7.32	7.53	9.70
Perciformes	Odacidae	Haletta	semifasciata	121	14.68	17.64	20.69
Perciformes	Odacidae	Neoodax	balteatus	79	14.54	17.06	18.16
Perciformes	Odacidae	Siphonognathus	argyrophanes	35	15.21	17.60	18.22
Perciformes	Odacidae	Siphonognathus	attenuatus	30	14.48	16.66	18.14
Perciformes	Odacidae	Siphonognathus	beddomei	66	14.45	16.78	18.15
Perciformes	Odacidae	Siphonognathus	caninis	19	15.18	17.72	18.33
Perciformes	Odacidae	Siphonognathus	radiatus	43	14.96	17.51	18.21
Perciformes	Opistognathidae	Opistognathus	aurifrons	109	24.87	26.26	26.98
Perciformes	Opistognathidae	Opistognathus	dendriticus	10	28.10	28.80	29.16
Perciformes	Opistognathidae	Opistognathus	fossoris	14	22.80	25.96	28.24
Perciformes	Opistognathidae	Opistognathus	macrognathus	55	25.39	26.33	27.01
Perciformes	Opistognathidae	Opistognathus	randalli	24	27.95	28.69	29.14
Perciformes	Opistognathidae	Opistognathus	seminudus	13	24.03	24.85	26.97
Perciformes	Opistognathidae	Opistognathus	variabilis	28	25.97	28.22	29.06
Perciformes	Opistognathidae	Opistognathus	whitehursti	52	25.63	26.34	27.01
Perciformes	Oplegnathidae	Oplegnathus	fasciatus	60	16.85	22.87	25.55
Perciformes	Oplegnathidae	Oplegnathus	insignis	28	20.39	24.57	25.55
Perciformes	Pempheridae	Parapriacanthus	ransonneti	115	26.28	28.13	29.01
Perciformes	Pempheridae	Pempheris	adusta	104	24.65	27.81	28.98
Perciformes	Pempheridae	Pempheris	analis	60	21.03	27.65	28.72
Perciformes	Pempheridae	Pempheris	compressa	32	15.26	17.70	18.59
Perciformes	Pempheridae	Pempheris	mangula	47	25.58	27.59	28.57
Perciformes	Pempheridae	Pempheris	multiradiata	100	15.34	17.71	18.53
Perciformes	Pempheridae	Pempheris	ornata	20	15.29	18.07	23.89
Perciformes	Pempheridae	Pempheris	oualensis	271	25.44	27.94	29.00
Perciformes	Pempheridae	Pempheris	schomburgkii	129	24.95	26.26	26.99
Perciformes	Pempheridae	Pempheris	schwenkii	124	24.68	28.05	29.04
Perciformes	Pempheridae	Pempheris	vanicolensis	86	26.14	28.35	29.09
Perciformes	Pempheridae	Pempheris	ypsilychnus	42	24.70	28.06	28.95
Perciformes	Pholidae	Apodichthys	flavidus	85	8.57	9.00	11.85
Perciformes	Pholidae	Apodichthys	fucorum	64	7.52	10.89	19.89
Perciformes	Pholidae	Pholis	crassispina	29	8.03	16.57	19.12
Perciformes	Pholidae	Pholis	schultzi	22	10.03	12.14	14.96
Perciformes	Pholidichthyidae	Pholidichthys	leucotaenia	33	27.65	28.61	29.14
Perciformes	Pinguipedidae	Parapercis	cylindrica	120	24.95	28.32	29.12
Perciformes	Pinguipedidae	Parapercis	haackei	51	15.06	18.00	22.15
Perciformes	Pinguipedidae	Parapercis	hexophtalma	219	25.33	27.91	28.99
Perciformes	Pinguipedidae	Parapercis	lineopunctata	42	27.27	28.49	29.12
Perciformes	Pinguipedidae	Parapercis	multiplicata	41	24.43	27.81	28.91
Perciformes	Pinguipedidae	Parapercis	pacifica	34	25.07	28.31	29.06
Perciformes	Pinguipedidae	Parapercis	queenslandica	57	24.55	26.15	27.82
Perciformes	Pinguipedidae	Parapercis	snyderi	81	24.10	28.23	29.10
Perciformes	Pinguipedidae	Parapercis	tetracantha	68	26.17	28.25	29.07
Perciformes	Pinguipedidae	Parapercis	xanthozona	141	25.14	28.07	29.04
Perciformes	Plesiopidae	Acanthoclinus	fuscus	27	13.25	15.00	17.85
Perciformes	Plesiopidae	Acanthoplesiops	hiatti	11	25.55	28.63	29.17
Perciformes	Plesiopidae	Assessor	flavissimus	32	25.42	27.68	28.79
Perciformes	Plesiopidae	Assessor	macneilli	79	24.39	26.23	27.90
Perciformes	Plesiopidae	Belonepterygion	fasciolatum	64	24.64	27.82	28.97
Perciformes	Plesiopidae	Plesiops	cephalotaenia	35	25.13	28.41	29.12
Perciformes	Plesiopidae	Plesiops	coeruleolineatus	303	25.29	27.92	29.00
Perciformes	Plesiopidae	Plesiops	corallicola	92	25.94	28.07	28.97
Perciformes	Plesiopidae	Plesiops	gracilis	14	25.81	28.18	29.00
Perciformes	Plesiopidae	Plesiops	insularis	24	22.97	25.34	27.22
Perciformes	Plesiopidae	Plesiops	mystaxus	17	24.74	26.89	28.13
Perciformes	Plesiopidae	Plesiops	nigricans	12	24.53	26.27	27.82
Perciformes	Plesiopidae	Plesiops	oxycephalus	25	25.33	28.25	29.04
Perciformes	Plesiopidae	Plesiops	polydactylus	10	24.27	26.22	28.19
Perciformes	Plesiopidae	Plesiops	verecundus	94	24.73	28.03	28.96
Perciformes	Plesiopidae	Steeneichthys	plesiopsus	33	25.00	27.85	28.91
Perciformes	Plesiopidae	Trachinops	brauni	14	17.79	18.16	22.11
Perciformes	Polynemidae	Eleutheronema	rhadinum	15	19.33	24.43	25.72
Perciformes	Polynemidae	Eleutheronema	tetradactylum	226	25.07	28.04	29.15
Perciformes	Polynemidae	Filimanus	xanthonema	16	27.46	28.75	29.27
Perciformes	Polynemidae	Polydactylus	macrochir	78	24.55	27.73	28.34
Perciformes	Polynemidae	Polynemus	paradiseus	18	27.06	27.49	27.77
Perciformes	Polyprionidae	Stereolepis	gigas	51	16.85	22.63	25.30
Perciformes	Pomacanthidae	Apolemichthys	xanthotis	22	24.58	26.82	28.03
Perciformes	Pomacanthidae	Apolemichthys	xanthurus	32	25.43	27.50	28.56
Perciformes	Pomacanthidae	Centropyge	acanthops	43	24.93	26.92	28.17
Perciformes	Pomacanthidae	Centropyge	bicolor	276	25.40	28.03	29.02
Perciformes	Pomacanthidae	Centropyge	eibli	40	25.93	27.71	28.60
Perciformes	Pomacanthidae	Centropyge	ferrugata	22	25.64	28.29	29.05
Perciformes	Pomacanthidae	Centropyge	multispinis	130	25.61	28.05	29.03
Perciformes	Pomacanthidae	Centropyge	nigriocella	20	25.11	27.63	28.87
Perciformes	Pomacanthidae	Centropyge	venusta	17	25.10	28.24	29.05
Perciformes	Pomacanthidae	Centropyge	vrolikii	275	25.31	28.24	29.05
Perciformes	Pomacanthidae	Chaetodontoplus	duboulayi	211	25.26	28.17	28.98
Perciformes	Pomacanthidae	Chaetodontoplus	melanosoma	28	26.22	28.37	29.09
Perciformes	Pomacanthidae	Chaetodontoplus	mesoleucus	85	27.58	28.60	29.16
Perciformes	Pomacanthidae	Chaetodontoplus	septentrionalis	35	23.24	28.47	29.23
Perciformes	Pomacanthidae	Genicanthus	melanospilos	78	25.74	28.21	29.03
Perciformes	Pomacanthidae	Holacanthus	africanus	81	26.94	27.81	28.26
Perciformes	Pomacanthidae	Holacanthus	passer	128	24.43	27.26	28.14
Perciformes	Pomacanthidae	Pomacanthus	arcuatus	251	23.80	26.26	26.98
Perciformes	Pomacanthidae	Pomacanthus	asfur	28	24.50	26.65	27.98
Perciformes	Pomacanthidae	Pomacanthus	chrysurus	29	26.00	27.67	28.57
Perciformes	Pomacanthidae	Pomacanthus	navarchus	54	27.14	28.41	29.11
Perciformes	Pomacanthidae	Pomacanthus	semicirculatus	294	25.33	27.95	29.00
Perciformes	Pomacanthidae	Pomacanthus	xanthometopon	78	27.10	28.36	29.07
Perciformes	Pomacanthidae	Pomacanthus	zonipectus	120	22.58	27.14	27.91
Perciformes	Pomacentridae	Abudefduf	bengalensis	243	25.67	28.41	29.16
Perciformes	Pomacentridae	Abudefduf	concolor	75	25.25	27.19	27.75
Perciformes	Pomacentridae	Abudefduf	declivifrons	54	26.04	27.22	27.75
Perciformes	Pomacentridae	Abudefduf	lorenzi	34	27.45	28.61	29.16
Perciformes	Pomacentridae	Abudefduf	notatus	89	25.14	28.10	29.03
Perciformes	Pomacentridae	Abudefduf	saxatilis	390	23.13	26.32	27.32
Perciformes	Pomacentridae	Abudefduf	septemfasciatus	189	25.80	28.17	29.04
Perciformes	Pomacentridae	Abudefduf	sexfasciatus	444	25.07	27.96	29.00
Perciformes	Pomacentridae	Abudefduf	sordidus	369	25.18	28.01	29.01
Perciformes	Pomacentridae	Abudefduf	sparoides	50	24.77	26.90	27.89
Perciformes	Pomacentridae	Abudefduf	taurus	101	25.87	26.59	27.66
Perciformes	Pomacentridae	Abudefduf	troschelii	165	23.07	26.47	27.69
Perciformes	Pomacentridae	Abudefduf	vaigiensis	565	24.73	27.87	28.99
Perciformes	Pomacentridae	Abudefduf	whitleyi	63	23.99	25.29	27.19
Perciformes	Pomacentridae	Amblyglyphidodon	aureus	187	26.34	28.31	29.04
Perciformes	Pomacentridae	Amblyglyphidodon	curacao	320	25.78	28.33	29.07
Perciformes	Pomacentridae	Amblyglyphidodon	flavilatus	26	24.22	25.91	27.60
Perciformes	Pomacentridae	Amblyglyphidodon	indicus	50	25.46	27.58	28.59
Perciformes	Pomacentridae	Amblyglyphidodon	leucogaster	260	25.66	28.06	29.01
Perciformes	Pomacentridae	Amblyglyphidodon	ternatensis	35	27.43	28.61	29.15
Perciformes	Pomacentridae	Amblypomacentrus	breviceps	53	27.62	28.52	29.14
Perciformes	Pomacentridae	Amphiprion	akallopisos	70	26.20	28.17	29.06
Perciformes	Pomacentridae	Amphiprion	akindynos	116	24.25	25.92	27.39
Perciformes	Pomacentridae	Amphiprion	allardi	36	24.82	26.92	27.88
Perciformes	Pomacentridae	Amphiprion	bicinctus	61	24.30	26.22	28.07
Perciformes	Pomacentridae	Amphiprion	chrysopterus	77	27.60	28.27	29.06
Perciformes	Pomacentridae	Amphiprion	ephippium	29	27.51	28.72	29.18
Perciformes	Pomacentridae	Amphiprion	frenatus	84	26.37	28.51	29.18
Perciformes	Pomacentridae	Amphiprion	latezonatus	14	21.31	23.22	24.00
Perciformes	Pomacentridae	Amphiprion	melanopus	140	25.33	28.29	29.02
Perciformes	Pomacentridae	Amphiprion	ocellaris	162	26.34	28.46	29.16
Perciformes	Pomacentridae	Amphiprion	percula	58	26.62	27.94	28.95
Perciformes	Pomacentridae	Amphiprion	perideraion	226	25.61	28.31	29.07
Perciformes	Pomacentridae	Amphiprion	polymnus	86	26.89	28.48	29.14
Perciformes	Pomacentridae	Amphiprion	rubrocinctus	42	25.61	27.47	28.39
Perciformes	Pomacentridae	Amphiprion	sandaracinos	71	27.10	28.43	29.13
Perciformes	Pomacentridae	Amphiprion	sebae	27	27.32	28.43	29.12
Perciformes	Pomacentridae	Azurina	hirundo	10	22.02	25.05	26.97
Perciformes	Pomacentridae	Cheiloprion	labiatus	82	27.10	28.46	29.11
Perciformes	Pomacentridae	Chromis	abrupta	10	27.70	27.80	28.39
Perciformes	Pomacentridae	Chromis	acares	118	24.64	27.42	28.80
Perciformes	Pomacentridae	Chromis	atripectoralis	293	25.21	28.05	29.02
Perciformes	Pomacentridae	Chromis	atripes	243	25.16	27.93	28.92
Perciformes	Pomacentridae	Chromis	chromis	275	16.61	18.98	27.87
Perciformes	Pomacentridae	Chromis	chrysura	105	24.62	27.19	28.48
Perciformes	Pomacentridae	Chromis	cinerascens	70	26.98	28.32	29.10
Perciformes	Pomacentridae	Chromis	dasygenys	13	24.21	26.63	27.19
Perciformes	Pomacentridae	Chromis	dimidiata	106	24.73	26.93	28.12
Perciformes	Pomacentridae	Chromis	flavaxilla	43	24.82	26.89	28.08
Perciformes	Pomacentridae	Chromis	flavipectoralis	14	27.68	28.41	28.98
Perciformes	Pomacentridae	Chromis	flavomaculata	44	23.29	26.45	28.07
Perciformes	Pomacentridae	Chromis	hypsilepis	41	17.10	18.07	22.21
Perciformes	Pomacentridae	Chromis	intercrusma	11	21.90	22.70	24.57
Perciformes	Pomacentridae	Chromis	iomelas	163	24.48	26.81	28.35
Perciformes	Pomacentridae	Chromis	klunzingeri	31	17.72	17.99	19.96
Perciformes	Pomacentridae	Chromis	lepidolepis	231	25.46	28.03	29.00
Perciformes	Pomacentridae	Chromis	limbata	46	18.83	26.88	28.14
Perciformes	Pomacentridae	Chromis	lineata	39	27.84	28.75	29.17
Perciformes	Pomacentridae	Chromis	margaritifer	386	24.87	28.00	28.96
Perciformes	Pomacentridae	Chromis	nigrura	54	25.15	27.80	28.60
Perciformes	Pomacentridae	Chromis	nitida	66	23.13	24.74	26.17
Perciformes	Pomacentridae	Chromis	notata	49	19.46	27.58	28.85
Perciformes	Pomacentridae	Chromis	opercularis	98	25.40	28.07	29.02
Perciformes	Pomacentridae	Chromis	ovatiformes	34	25.12	28.29	29.10
Perciformes	Pomacentridae	Chromis	punctipinnis	49	17.88	19.36	21.78
Perciformes	Pomacentridae	Chromis	scotochiloptera	20	27.83	28.69	29.17
Perciformes	Pomacentridae	Chromis	ternatensis	347	25.40	27.97	28.99
Perciformes	Pomacentridae	Chromis	vanderbilti	252	24.23	27.76	28.90
Perciformes	Pomacentridae	Chromis	viridis	381	25.15	27.87	28.99
Perciformes	Pomacentridae	Chromis	weberi	292	25.74	27.99	29.00
Perciformes	Pomacentridae	Chromis	xanthochira	47	27.67	28.50	29.07
Perciformes	Pomacentridae	Chromis	xanthura	235	25.07	27.99	28.95
Perciformes	Pomacentridae	Chrysiptera	annulata	46	24.94	26.89	28.28
Perciformes	Pomacentridae	Chrysiptera	biocellata	246	25.62	28.01	28.99
Perciformes	Pomacentridae	Chrysiptera	brownriggii	283	25.31	28.04	28.99
Perciformes	Pomacentridae	Chrysiptera	cyanea	171	25.42	28.24	29.04
Perciformes	Pomacentridae	Chrysiptera	flavipinnis	60	24.18	27.61	28.84
Perciformes	Pomacentridae	Chrysiptera	glauca	236	25.31	28.07	28.99
Perciformes	Pomacentridae	Chrysiptera	hemicyanea	38	26.28	28.33	29.09
Perciformes	Pomacentridae	Chrysiptera	oxycephala	22	27.91	28.69	29.12
Perciformes	Pomacentridae	Chrysiptera	parasema	20	26.49	28.61	29.19
Perciformes	Pomacentridae	Chrysiptera	rex	132	25.51	28.24	29.03
Perciformes	Pomacentridae	Chrysiptera	rollandi	222	26.29	28.24	29.03
Perciformes	Pomacentridae	Chrysiptera	springeri	13	27.99	28.76	29.20
Perciformes	Pomacentridae	Chrysiptera	talboti	172	26.43	28.35	29.08
Perciformes	Pomacentridae	Chrysiptera	taupou	109	24.40	26.24	28.31
Perciformes	Pomacentridae	Chrysiptera	traceyi	28	27.64	28.37	29.01
Perciformes	Pomacentridae	Chrysiptera	unimaculata	218	25.86	28.18	29.05
Perciformes	Pomacentridae	Dascyllus	aruanus	524	24.95	27.91	28.99
Perciformes	Pomacentridae	Dascyllus	carneus	72	26.22	27.84	28.67
Perciformes	Pomacentridae	Dascyllus	flavicaudus	36	24.43	27.14	28.63
Perciformes	Pomacentridae	Dascyllus	marginatus	46	24.20	26.35	27.99
Perciformes	Pomacentridae	Dischistodus	chrysopoecilus	55	27.68	28.58	29.16
Perciformes	Pomacentridae	Dischistodus	fasciatus	63	27.63	28.65	29.19
Perciformes	Pomacentridae	Dischistodus	melanotus	127	25.33	28.36	29.12
Perciformes	Pomacentridae	Dischistodus	perspicillatus	135	25.73	28.37	29.09
Perciformes	Pomacentridae	Dischistodus	prosopotaenia	155	26.23	28.35	29.09
Perciformes	Pomacentridae	Dischistodus	pseudochrysopoecilus	60	26.16	28.39	29.06
Perciformes	Pomacentridae	Hemiglyphidodon	plagiometopon	132	25.64	28.37	29.09
Perciformes	Pomacentridae	Hypsypops	rubicundus	37	18.25	19.37	21.79
Perciformes	Pomacentridae	Lepidozygus	tapeinosoma	136	26.00	27.92	28.92
Perciformes	Pomacentridae	Mecaenichthys	immaculatus	22	17.66	19.33	22.69
Perciformes	Pomacentridae	Microspathodon	bairdii	92	24.33	26.74	27.92
Perciformes	Pomacentridae	Microspathodon	dorsalis	124	25.26	28.28	29.16
Perciformes	Pomacentridae	Neoglyphidodon	carlsoni	19	24.67	25.91	26.92
Perciformes	Pomacentridae	Neoglyphidodon	melas	283	25.54	28.10	29.03
Perciformes	Pomacentridae	Neoglyphidodon	nigroris	247	25.65	28.37	29.10
Perciformes	Pomacentridae	Neoglyphidodon	oxyodon	20	27.36	28.51	29.12
Perciformes	Pomacentridae	Neoglyphidodon	polyacanthus	24	24.36	25.30	26.29
Perciformes	Pomacentridae	Neoglyphidodon	thoracotaeniatus	20	27.69	28.63	29.14
Perciformes	Pomacentridae	Neopomacentrus	anabatoides	52	27.47	28.48	29.14
Perciformes	Pomacentridae	Neopomacentrus	azysron	111	26.97	28.30	29.05
Perciformes	Pomacentridae	Neopomacentrus	bankieri	111	25.32	28.32	29.10
Perciformes	Pomacentridae	Neopomacentrus	cyanomos	221	25.60	28.07	29.04
Perciformes	Pomacentridae	Neopomacentrus	filamentosus	76	25.65	28.37	29.12
Perciformes	Pomacentridae	Neopomacentrus	fuliginosus	11	26.22	27.05	27.98
Perciformes	Pomacentridae	Neopomacentrus	metallicus	17	25.47	26.47	28.32
Perciformes	Pomacentridae	Neopomacentrus	miryae	21	24.74	26.82	28.07
Perciformes	Pomacentridae	Neopomacentrus	nemurus	35	24.92	28.08	29.00
Perciformes	Pomacentridae	Neopomacentrus	sindensis	17	24.89	26.86	28.01
Perciformes	Pomacentridae	Neopomacentrus	sororius	16	26.22	27.73	28.60
Perciformes	Pomacentridae	Neopomacentrus	taeniurus	73	26.92	28.37	29.10
Perciformes	Pomacentridae	Neopomacentrus	violascens	45	25.92	28.38	29.12
Perciformes	Pomacentridae	Neopomacentrus	xanthurus	16	24.28	26.10	27.59
Perciformes	Pomacentridae	Nexilosus	latifrons	33	21.97	23.95	25.53
Perciformes	Pomacentridae	Parma	alboscapularis	27	17.15	17.97	20.48
Perciformes	Pomacentridae	Parma	mccullochi	30	17.74	18.04	21.20
Perciformes	Pomacentridae	Parma	microlepis	35	15.45	17.79	22.59
Perciformes	Pomacentridae	Parma	occidentalis	19	19.85	22.14	23.67
Perciformes	Pomacentridae	Parma	oligolepis	22	23.97	27.33	28.29
Perciformes	Pomacentridae	Parma	polylepis	38	18.14	24.20	25.49
Perciformes	Pomacentridae	Parma	unifasciata	26	17.66	21.55	24.10
Perciformes	Pomacentridae	Parma	victoriae	85	14.71	17.60	18.52
Perciformes	Pomacentridae	Plectroglyphidodon	dickii	369	25.19	27.96	28.97
Perciformes	Pomacentridae	Plectroglyphidodon	flaviventris	13	24.20	25.46	27.67
Perciformes	Pomacentridae	Plectroglyphidodon	imparipennis	176	25.09	27.98	28.95
Perciformes	Pomacentridae	Plectroglyphidodon	johnstonianus	314	25.07	27.96	28.96
Perciformes	Pomacentridae	Plectroglyphidodon	lacrymatus	482	25.24	27.95	28.99
Perciformes	Pomacentridae	Plectroglyphidodon	leucozonus	243	25.21	27.89	28.98
Perciformes	Pomacentridae	Plectroglyphidodon	phoenixensis	96	25.31	27.96	28.96
Perciformes	Pomacentridae	Plectroglyphidodon	sindonis	15	23.78	24.33	25.87
Perciformes	Pomacentridae	Pomacentrus	adelus	164	26.28	28.39	29.09
Perciformes	Pomacentridae	Pomacentrus	albicaudatus	15	24.73	26.98	28.18
Perciformes	Pomacentridae	Pomacentrus	amboinensis	278	25.52	28.17	29.03
Perciformes	Pomacentridae	Pomacentrus	aquilus	34	24.73	26.87	28.04
Perciformes	Pomacentridae	Pomacentrus	aurifrons	12	24.86	27.85	28.99
Perciformes	Pomacentridae	Pomacentrus	australis	42	23.87	24.89	27.06
Perciformes	Pomacentridae	Pomacentrus	azuremaculatus	11	27.48	27.97	29.08
Perciformes	Pomacentridae	Pomacentrus	baenschi	11	26.84	27.11	27.99
Perciformes	Pomacentridae	Pomacentrus	bankanensis	276	25.31	28.19	29.00
Perciformes	Pomacentridae	Pomacentrus	brachialis	205	25.36	28.24	29.06
Perciformes	Pomacentridae	Pomacentrus	burroughi	31	27.67	28.63	29.15
Perciformes	Pomacentridae	Pomacentrus	caeruleus	74	25.59	28.10	29.04
Perciformes	Pomacentridae	Pomacentrus	chrysurus	194	25.76	28.13	29.04
Perciformes	Pomacentridae	Pomacentrus	coelestis	396	25.13	28.22	29.05
Perciformes	Pomacentridae	Pomacentrus	cuneatus	21	27.78	28.70	29.20
Perciformes	Pomacentridae	Pomacentrus	grammorhynchus	110	26.14	28.31	29.03
Perciformes	Pomacentridae	Pomacentrus	imitator	72	24.58	26.92	28.45
Perciformes	Pomacentridae	Pomacentrus	indicus	26	27.00	28.16	28.58
Perciformes	Pomacentridae	Pomacentrus	lepidogenys	214	25.42	28.29	29.06
Perciformes	Pomacentridae	Pomacentrus	leptus	28	25.00	26.93	28.08
Perciformes	Pomacentridae	Pomacentrus	littoralis	62	27.39	28.47	29.13
Perciformes	Pomacentridae	Pomacentrus	melanochir	16	25.34	28.07	28.99
Perciformes	Pomacentridae	Pomacentrus	milleri	97	24.86	28.20	29.00
Perciformes	Pomacentridae	Pomacentrus	moluccensis	373	25.34	28.30	29.07
Perciformes	Pomacentridae	Pomacentrus	nagasakiensis	122	25.68	28.09	28.96
Perciformes	Pomacentridae	Pomacentrus	opisthostigma	10	27.89	28.75	29.19
Perciformes	Pomacentridae	Pomacentrus	pavo	227	25.82	28.11	29.02
Perciformes	Pomacentridae	Pomacentrus	philippinus	228	25.45	28.00	29.00
Perciformes	Pomacentridae	Pomacentrus	simsiang	41	26.99	28.41	29.10
Perciformes	Pomacentridae	Pomacentrus	smithi	25	25.43	28.22	29.02
Perciformes	Pomacentridae	Pomacentrus	sulfureus	74	24.97	26.93	27.83
Perciformes	Pomacentridae	Pomacentrus	taeniometopon	33	25.02	28.20	29.04
Perciformes	Pomacentridae	Pomacentrus	trichrourus	64	24.73	26.86	28.08
Perciformes	Pomacentridae	Pomacentrus	trilineatus	75	25.66	28.10	29.06
Perciformes	Pomacentridae	Pomacentrus	tripunctatus	163	25.07	28.02	29.03
Perciformes	Pomacentridae	Pomacentrus	vaiuli	304	25.21	28.08	28.97
Perciformes	Pomacentridae	Pomacentrus	wardi	107	24.37	27.64	28.87
Perciformes	Pomacentridae	Pomachromis	richardsoni	36	25.41	25.97	26.95
Perciformes	Pomacentridae	Premnas	biaculeatus	144	26.97	28.45	29.12
Perciformes	Pomacentridae	Stegastes	acapulcoensis	89	25.22	27.09	27.74
Perciformes	Pomacentridae	Stegastes	adustus	139	25.43	26.28	26.98
Perciformes	Pomacentridae	Stegastes	albifasciatus	148	25.22	27.95	28.95
Perciformes	Pomacentridae	Stegastes	altus	25	18.58	22.63	25.05
Perciformes	Pomacentridae	Stegastes	apicalis	76	24.01	25.75	27.67
Perciformes	Pomacentridae	Stegastes	arcifrons	36	24.94	25.52	27.38
Perciformes	Pomacentridae	Stegastes	aureus	24	25.86	27.96	28.97
Perciformes	Pomacentridae	Stegastes	beebei	26	25.20	26.75	27.37
Perciformes	Pomacentridae	Stegastes	diencaeus	115	25.61	26.35	27.03
Perciformes	Pomacentridae	Stegastes	fasciolatus	398	24.87	27.97	28.98
Perciformes	Pomacentridae	Stegastes	flavilatus	128	23.07	26.59	27.69
Perciformes	Pomacentridae	Stegastes	fuscus	149	24.24	26.23	26.98
Perciformes	Pomacentridae	Stegastes	gascoynei	59	22.76	25.21	26.69
Perciformes	Pomacentridae	Stegastes	imbricatus	28	23.55	27.66	28.14
Perciformes	Pomacentridae	Stegastes	leucorus	35	23.16	25.63	27.75
Perciformes	Pomacentridae	Stegastes	leucostictus	174	25.68	26.36	27.03
Perciformes	Pomacentridae	Stegastes	limbatus	13	24.80	26.10	27.01
Perciformes	Pomacentridae	Stegastes	nigricans	367	25.33	27.92	28.98
Perciformes	Pomacentridae	Stegastes	obreptus	85	25.60	28.22	29.08
Perciformes	Pomacentridae	Stegastes	planifrons	143	25.10	26.30	27.01
Perciformes	Pomacentridae	Stegastes	punctatus	102	25.26	27.74	28.96
Perciformes	Pomacentridae	Stegastes	rectifraenum	62	22.12	24.78	26.48
Perciformes	Pomacentridae	Stegastes	variabilis	31	23.00	24.26	25.83
Perciformes	Pomacentridae	Teixeirichthys	jordani	53	24.74	27.96	29.06
Perciformes	Pseudochromidae	Amsichthys	knighti	88	26.14	28.30	29.07
Perciformes	Pseudochromidae	Assiculus	punctatus	42	24.88	28.11	28.99
Perciformes	Pseudochromidae	Blennodesmus	scapularis	37	23.91	24.80	26.75
Perciformes	Pseudochromidae	Chlidichthys	pembae	14	24.79	27.02	28.20
Perciformes	Pseudochromidae	Congrogadus	subducens	125	25.64	28.39	29.15
Perciformes	Pseudochromidae	Cypho	purpurascens	165	24.42	27.70	28.86
Perciformes	Pseudochromidae	Cypho	zaps	14	26.00	28.42	29.12
Perciformes	Pseudochromidae	Halidesmus	scapularis	18	19.05	20.67	23.22
Perciformes	Pseudochromidae	Halimuraena	shakai	10	24.66	26.27	27.09
Perciformes	Pseudochromidae	Haliophis	guttatus	49	24.78	26.89	28.10
Perciformes	Pseudochromidae	Labracinus	cyclophthalmus	111	25.28	28.33	29.12
Perciformes	Pseudochromidae	Ogilbyina	queenslandiae	33	24.39	27.45	28.43
Perciformes	Pseudochromidae	Pictichromis	coralensis	32	24.20	25.80	27.66
Perciformes	Pseudochromidae	Pictichromis	diadema	21	28.05	28.78	29.14
Perciformes	Pseudochromidae	Pseudochromis	andamanensis	17	26.99	28.38	29.03
Perciformes	Pseudochromidae	Pseudochromis	bitaeniatus	49	27.24	28.39	29.09
Perciformes	Pseudochromidae	Pseudochromis	cyanotaenia	152	25.45	28.18	29.05
Perciformes	Pseudochromidae	Pseudochromis	flammicauda	43	24.45	26.03	27.75
Perciformes	Pseudochromidae	Pseudochromis	fuscus	250	26.22	28.32	29.09
Perciformes	Pseudochromidae	Pseudochromis	jamesi	54	24.51	26.93	28.66
Perciformes	Pseudochromidae	Pseudochromis	kristinae	17	24.77	27.01	28.13
Perciformes	Pseudochromidae	Pseudochromis	leucorhynchus	10	25.06	26.16	27.44
Perciformes	Pseudochromidae	Pseudochromis	linda	18	24.98	26.90	28.01
Perciformes	Pseudochromidae	Pseudochromis	luteus	16	25.29	28.22	29.03
Perciformes	Pseudochromidae	Pseudochromis	marshallensis	136	26.24	28.24	29.00
Perciformes	Pseudochromidae	Pseudochromis	natalensis	19	24.68	26.97	27.99
Perciformes	Pseudochromidae	Pseudochromis	nigrovittatus	10	24.38	25.70	27.10
Perciformes	Pseudochromidae	Pseudochromis	olivaceus	40	24.27	25.96	27.59
Perciformes	Pseudochromidae	Pseudochromis	persicus	13	24.99	26.89	27.99
Perciformes	Pseudochromidae	Pseudochromis	ransonneti	15	27.47	28.69	29.24
Perciformes	Pseudochromidae	Pseudochromis	sankeyi	13	26.07	27.35	28.00
Perciformes	Pseudochromidae	Pseudochromis	tauberae	16	25.16	27.02	28.35
Perciformes	Pseudochromidae	Pseudoplesiops	howensis	34	24.00	25.40	27.07
Perciformes	Pseudochromidae	Pseudoplesiops	immaculatus	44	25.69	28.07	28.97
Perciformes	Pseudochromidae	Pseudoplesiops	revellei	27	24.91	27.71	28.89
Perciformes	Pseudochromidae	Pseudoplesiops	rosae	168	25.76	28.05	28.97
Perciformes	Scaridae	Bolbometopon	muricatum	179	25.47	28.01	29.00
Perciformes	Scaridae	Cetoscarus	bicolor	26	24.27	26.84	27.61
Perciformes	Scaridae	Chlorurus	atrilunula	20	25.41	27.02	28.29
Perciformes	Scaridae	Chlorurus	bleekeri	141	25.86	28.26	29.06
Perciformes	Scaridae	Chlorurus	bowersi	38	26.34	28.69	29.18
Perciformes	Scaridae	Chlorurus	enneacanthus	29	25.92	27.79	28.66
Perciformes	Scaridae	Chlorurus	frontalis	83	24.75	27.66	28.89
Perciformes	Scaridae	Chlorurus	japanensis	90	25.14	28.17	29.04
Perciformes	Scaridae	Chlorurus	strongylocephalus	55	25.86	28.07	29.03
Perciformes	Scaridae	Chlorurus	troschelii	15	27.85	28.67	29.18
Perciformes	Scaridae	Hipposcarus	harid	96	25.55	28.03	29.02
Perciformes	Scaridae	Hipposcarus	longiceps	251	25.30	28.19	29.01
Perciformes	Scaridae	Leptoscarus	vaigiensis	215	24.98	27.91	28.99
Perciformes	Scaridae	Nicholsina	denticulata	71	23.32	26.47	27.75
Perciformes	Scaridae	Scarus	caudofasciatus	25	25.16	27.02	28.27
Perciformes	Scaridae	Scarus	chameleon	221	25.03	28.06	28.97
Perciformes	Scaridae	Scarus	coeruleus	99	25.61	26.36	27.03
Perciformes	Scaridae	Scarus	collana	13	24.22	25.90	27.59
Perciformes	Scaridae	Scarus	compressus	52	24.78	26.82	27.76
Perciformes	Scaridae	Scarus	dimidiatus	158	25.41	28.20	29.04
Perciformes	Scaridae	Scarus	dubius	35	23.03	24.52	26.19
Perciformes	Scaridae	Scarus	falcipinnis	31	25.56	28.02	29.03
Perciformes	Scaridae	Scarus	festivus	65	25.44	28.02	29.01
Perciformes	Scaridae	Scarus	forsteni	236	25.27	28.11	29.03
Perciformes	Scaridae	Scarus	frenatus	370	25.08	27.86	28.98
Perciformes	Scaridae	Scarus	fuscocaudalis	16	25.63	28.08	28.97
Perciformes	Scaridae	Scarus	globiceps	238	25.19	27.99	28.99
Perciformes	Scaridae	Scarus	guacamaia	131	23.84	26.28	27.00
Perciformes	Scaridae	Scarus	hoefleri	78	26.61	27.79	28.13
Perciformes	Scaridae	Scarus	hypselopterus	43	27.38	28.59	29.15
Perciformes	Scaridae	Scarus	iseri	216	25.56	26.35	27.03
Perciformes	Scaridae	Scarus	niger	414	25.31	27.91	28.99
Perciformes	Scaridae	Scarus	oviceps	249	25.31	28.15	28.99
Perciformes	Scaridae	Scarus	perrico	92	22.96	27.21	28.05
Perciformes	Scaridae	Scarus	persicus	14	24.93	26.86	28.01
Perciformes	Scaridae	Scarus	prasiognathos	81	26.87	28.28	29.08
Perciformes	Scaridae	Scarus	psittacus	467	25.11	27.92	28.99
Perciformes	Scaridae	Scarus	quoyi	94	26.14	28.19	29.04
Perciformes	Scaridae	Scarus	rivulatus	257	25.31	28.18	29.04
Perciformes	Scaridae	Scarus	rubroviolaceus	456	25.21	27.90	29.00
Perciformes	Scaridae	Scarus	russelii	42	26.15	27.81	28.67
Perciformes	Scaridae	Scarus	scaber	76	25.41	28.04	29.02
Perciformes	Scaridae	Scarus	spinus	188	25.31	28.15	29.01
Perciformes	Scaridae	Scarus	taeniopterus	185	25.61	26.36	27.04
Perciformes	Scaridae	Scarus	tricolor	117	25.19	28.03	29.01
Perciformes	Scaridae	Scarus	trispinosus	13	23.64	25.74	27.20
Perciformes	Scaridae	Scarus	vetula	179	25.41	26.27	26.92
Perciformes	Scaridae	Scarus	viridifucatus	28	25.80	28.11	29.04
Perciformes	Scaridae	Scarus	xanthopleura	37	24.56	27.86	28.93
Perciformes	Scaridae	Sparisoma	aurofrenatum	198	25.43	26.28	26.92
Perciformes	Scaridae	Sparisoma	axillare	30	23.46	25.68	27.06
Perciformes	Scaridae	Sparisoma	chrysopterum	177	25.86	26.34	26.95
Perciformes	Scaridae	Sparisoma	frondosum	32	23.49	25.69	27.04
Perciformes	Scaridae	Sparisoma	radians	166	25.07	26.33	27.02
Perciformes	Scaridae	Sparisoma	rubripinne	182	25.47	26.30	26.94
Perciformes	Scatophagidae	Scatophagus	argus	284	25.41	28.18	29.05
Perciformes	Scatophagidae	Scatophagus	tetracanthus	30	26.65	28.31	29.09
Perciformes	Scatophagidae	Selenotoca	multifasciata	169	23.48	28.09	29.03
Perciformes	Sciaenidae	Bairdiella	ronchus	133	25.11	26.42	27.05
Perciformes	Sciaenidae	Cheilotrema	saturnum	31	18.78	22.08	24.49
Perciformes	Sciaenidae	Corvula	batabana	53	25.48	26.34	27.02
Perciformes	Sciaenidae	Cynoscion	acoupa	77	23.68	26.46	27.24
Perciformes	Sciaenidae	Cynoscion	microlepidotus	60	24.26	26.58	27.27
Perciformes	Sciaenidae	Cynoscion	nothus	159	23.47	25.98	26.68
Perciformes	Sciaenidae	Cynoscion	regalis	130	12.92	20.57	23.62
Perciformes	Sciaenidae	Elattarchus	archidium	74	22.70	27.19	27.98
Perciformes	Sciaenidae	Equetus	punctatus	115	25.56	26.35	27.02
Perciformes	Sciaenidae	Isopisthus	parvipinnis	61	23.79	26.73	27.30
Perciformes	Sciaenidae	Johnius	amblycephalus	168	25.14	28.01	29.09
Perciformes	Sciaenidae	Johnius	belangerii	85	24.43	27.95	29.07
Perciformes	Sciaenidae	Johnius	carutta	21	25.58	27.55	28.55
Perciformes	Sciaenidae	Johnius	dussumieri	77	24.90	27.96	29.10
Perciformes	Sciaenidae	Johnius	macropterus	25	27.63	28.51	29.21
Perciformes	Sciaenidae	Larimus	acclivis	70	25.34	27.19	27.75
Perciformes	Sciaenidae	Menticirrhus	americanus	361	20.86	25.98	26.97
Perciformes	Sciaenidae	Menticirrhus	undulatus	69	20.70	25.63	27.61
Perciformes	Sciaenidae	Micropogonias	altipinnis	65	24.99	27.09	27.73
Perciformes	Sciaenidae	Nibea	soldado	73	27.36	28.41	29.21
Perciformes	Sciaenidae	Odontoscion	dentex	87	25.43	26.56	27.11
Perciformes	Sciaenidae	Otolithes	ruber	235	24.95	27.96	29.06
Perciformes	Sciaenidae	Seriphus	politus	32	12.53	18.78	21.71
Perciformes	Sciaenidae	Stellifer	chrysoleuca	33	25.24	27.21	27.74
Perciformes	Sciaenidae	Stellifer	lanceolatus	79	22.98	23.52	23.86
Perciformes	Sciaenidae	Stellifer	microps	75	25.27	26.70	27.31
Perciformes	Sciaenidae	Stellifer	rastrifer	97	23.12	25.82	27.10
Perciformes	Sciaenidae	Umbrina	coroides	141	23.85	26.25	26.98
Perciformes	Sciaenidae	Umbrina	xanti	41	27.20	27.54	27.86
Perciformes	Scombridae	Euthynnus	lineatus	159	22.62	26.46	27.63
Perciformes	Scombridae	Scomberomorus	maculatus	159	22.51	24.49	26.49
Perciformes	Scombridae	Scomberomorus	regalis	122	23.75	26.27	26.98
Perciformes	Scombridae	Scomberomorus	tritor	137	25.27	27.74	28.20
Perciformes	Serranidae	Acanthistius	sebastoides	30	19.07	21.35	24.05
Perciformes	Serranidae	Alphestes	afer	94	25.12	26.36	27.04
Perciformes	Serranidae	Aporops	bilinearis	153	24.87	27.96	28.97
Perciformes	Serranidae	Cephalopholis	argus	645	25.21	27.94	29.00
Perciformes	Serranidae	Cephalopholis	formosa	81	26.05	28.18	29.12
Perciformes	Serranidae	Cephalopholis	leopardus	265	26.56	28.22	29.03
Perciformes	Serranidae	Cratinus	agassizii	25	24.85	25.42	26.46
Perciformes	Serranidae	Cromileptes	altivelis	187	25.76	28.33	29.08
Perciformes	Serranidae	Dermatolepis	dermatolepis	80	22.91	26.49	27.64
Perciformes	Serranidae	Dermatolepis	striolata	18	24.98	26.86	27.82
Perciformes	Serranidae	Epinephelus	corallicola	132	25.77	28.39	29.14
Perciformes	Serranidae	Epinephelus	erythrurus	25	27.69	28.56	29.10
Perciformes	Serranidae	Epinephelus	fasciatomaculosus	22	23.48	25.55	28.02
Perciformes	Serranidae	Epinephelus	hexagonatus	246	25.34	27.96	28.99
Perciformes	Serranidae	Epinephelus	howlandi	86	24.89	27.75	28.90
Perciformes	Serranidae	Epinephelus	macrospilos	184	25.26	28.03	29.00
Perciformes	Serranidae	Epinephelus	melanostigma	108	25.22	28.04	29.01
Perciformes	Serranidae	Epinephelus	polyphekadion	278	25.23	27.94	28.99
Perciformes	Serranidae	Epinephelus	socialis	32	24.74	27.26	28.70
Perciformes	Serranidae	Epinephelus	spilotoceps	125	26.15	28.18	28.97
Perciformes	Serranidae	Epinephelus	summana	26	24.13	26.07	27.61
Perciformes	Serranidae	Grammistops	ocellatus	78	26.70	28.17	28.97
Perciformes	Serranidae	Hypoplectrodes	wilsoni	12	17.76	18.00	21.35
Perciformes	Serranidae	Hypoplectrus	aberrans	34	25.81	26.38	27.03
Perciformes	Serranidae	Hypoplectrus	chlorurus	50	25.24	26.32	27.02
Perciformes	Serranidae	Hypoplectrus	gummigutta	17	25.66	26.34	27.01
Perciformes	Serranidae	Hypoplectrus	guttavarius	58	25.77	26.36	27.02
Perciformes	Serranidae	Hypoplectrus	indigo	51	25.70	26.36	27.02
Perciformes	Serranidae	Hypoplectrus	nigricans	72	25.84	26.31	26.95
Perciformes	Serranidae	Hypoplectrus	puella	129	25.20	26.33	27.01
Perciformes	Serranidae	Liopropoma	africanum	24	26.94	28.12	28.69
Perciformes	Serranidae	Liopropoma	mitratum	42	25.43	27.71	28.85
Perciformes	Serranidae	Liopropoma	pallidum	18	25.70	28.07	28.98
Perciformes	Serranidae	Liopropoma	rubre	81	25.41	26.34	27.01
Perciformes	Serranidae	Liopropoma	susumi	168	25.31	27.92	28.96
Perciformes	Serranidae	Mycteroperca	acutirostris	63	23.85	26.25	26.98
Perciformes	Serranidae	Mycteroperca	jordani	32	21.67	24.10	26.46
Perciformes	Serranidae	Mycteroperca	tigris	126	24.80	26.30	27.00
Perciformes	Serranidae	Nemanthias	carberryi	41	24.66	26.99	28.10
Perciformes	Serranidae	Othos	dentex	42	15.01	17.77	18.46
Perciformes	Serranidae	Plectranthias	fourmanoiri	25	25.29	27.93	28.85
Perciformes	Serranidae	Plectropomus	areolatus	139	25.86	28.09	29.03
Perciformes	Serranidae	Pseudanthias	bartlettorum	18	27.93	28.66	29.12
Perciformes	Serranidae	Pseudanthias	dispar	68	26.11	28.24	29.00
Perciformes	Serranidae	Pseudanthias	evansi	43	25.76	28.10	29.01
Perciformes	Serranidae	Pseudanthias	huchtii	54	27.63	28.48	29.11
Perciformes	Serranidae	Pseudanthias	pictilis	34	23.33	27.53	28.87
Perciformes	Serranidae	Pseudanthias	tuka	102	26.67	28.16	28.98
Perciformes	Serranidae	Pseudogramma	astigma	32	26.14	27.92	28.88
Perciformes	Serranidae	Pseudogramma	thaumasia	78	24.29	26.75	27.67
Perciformes	Serranidae	Rypticus	subbifrenatus	140	25.06	26.38	27.34
Perciformes	Serranidae	Serraniculus	pumilio	103	23.70	26.19	26.93
Perciformes	Serranidae	Serranus	heterurus	14	24.49	27.64	28.11
Perciformes	Serranidae	Serranus	subligarius	82	23.43	25.98	26.66
Perciformes	Serranidae	Serranus	tigrinus	120	25.63	26.28	26.92
Perciformes	Serranidae	Trachypoma	macracanthus	41	16.76	19.97	23.01
Perciformes	Siganidae	Siganus	argenteus	341	25.05	27.90	28.98
Perciformes	Siganidae	Siganus	corallinus	206	25.63	28.18	29.04
Perciformes	Siganidae	Siganus	doliatus	214	25.90	28.29	29.02
Perciformes	Siganidae	Siganus	guttatus	124	25.88	28.41	29.12
Perciformes	Siganidae	Siganus	javus	182	26.23	28.21	29.07
Perciformes	Siganidae	Siganus	lineatus	180	25.76	28.29	29.07
Perciformes	Siganidae	Siganus	luridus	66	24.75	26.81	28.07
Perciformes	Siganidae	Siganus	puellus	191	25.44	28.27	29.05
Perciformes	Siganidae	Siganus	punctatissimus	91	25.76	28.27	29.06
Perciformes	Siganidae	Siganus	punctatus	261	25.56	28.26	29.06
Perciformes	Siganidae	Siganus	randalli	11	27.72	28.62	28.99
Perciformes	Siganidae	Siganus	rivulatus	37	24.29	26.72	27.81
Perciformes	Siganidae	Siganus	vermiculatus	81	26.34	28.35	29.09
Perciformes	Siganidae	Siganus	vulpinus	195	25.76	28.31	29.06
Perciformes	Sillaginidae	Sillago	analis	94	24.63	27.66	28.35
Perciformes	Sillaginidae	Sillago	burrus	102	27.28	28.20	29.02
Perciformes	Sillaginidae	Sillago	ciliata	99	21.28	24.69	27.19
Perciformes	Sillaginidae	Sillago	japonica	51	15.61	21.58	25.12
Perciformes	Sillaginidae	Sillago	schomburgkii	47	16.88	17.97	22.33
Perciformes	Sparidae	Acanthopagrus	bifasciatus	39	24.26	26.11	27.60
Perciformes	Sparidae	Archosargus	pourtalesii	14	24.83	25.20	25.51
Perciformes	Sparidae	Archosargus	rhomboidalis	166	23.60	26.20	26.95
Perciformes	Sparidae	Argyrops	filamentosus	43	25.00	26.88	28.08
Perciformes	Sparidae	Boopsoidea	inornata	38	18.98	21.64	24.44
Perciformes	Sparidae	Calamus	taurinus	17	24.74	25.20	25.52
Perciformes	Sparidae	Diplodus	holbrookii	77	23.26	25.44	26.44
Perciformes	Sparidae	Diplodus	noct	20	24.74	26.98	28.17
Perciformes	Sparidae	Oblada	melanura	176	16.95	18.73	20.42
Perciformes	Sphyraenidae	Sphyraena	argentea	53	8.69	10.62	23.00
Perciformes	Sphyraenidae	Sphyraena	flavicauda	171	25.31	28.03	29.02
Perciformes	Sphyraenidae	Sphyraena	idiastes	34	22.60	25.26	26.52
Perciformes	Sphyraenidae	Sphyraena	pinguis	147	24.39	28.24	29.13
Perciformes	Sphyraenidae	Sphyraena	putnamae	240	25.42	28.05	29.03
Perciformes	Stichaeidae	Alectrias	benjamini	13	5.53	12.07	17.97
Perciformes	Stichaeidae	Anoplarchus	insignis	122	4.83	5.97	9.89
Perciformes	Stichaeidae	Anoplarchus	purpurescens	173	4.45	6.05	11.34
Perciformes	Stichaeidae	Cebidichthys	violaceus	33	15.23	17.97	20.37
Perciformes	Stichaeidae	Phytichthys	chirus	81	4.45	5.97	11.34
Perciformes	Stichaeidae	Xiphister	atropurpureus	101	8.58	9.05	13.02
Perciformes	Stichaeidae	Xiphister	mucosus	77	8.57	9.05	12.06
Perciformes	Terapontidae	Terapon	puta	159	25.44	28.07	29.08
Perciformes	Terapontidae	Terapon	theraps	561	25.26	28.07	29.03
Perciformes	Trichonotidae	Trichonotus	elegans	29	25.29	28.04	29.01
Perciformes	Tripterygiidae	Axoclinus	nigricaudus	34	22.40	24.78	27.04
Perciformes	Tripterygiidae	Bellapiscis	lesleyae	14	12.76	16.75	18.02
Perciformes	Tripterygiidae	Bellapiscis	medius	32	11.90	16.03	18.10
Perciformes	Tripterygiidae	Brachynectes	fasciatus	22	14.42	16.88	18.23
Perciformes	Tripterygiidae	Ceratobregma	acanthops	18	24.06	25.84	27.71
Perciformes	Tripterygiidae	Ceratobregma	helenae	89	25.12	28.11	29.00
Perciformes	Tripterygiidae	Cremnochorites	capensis	15	19.07	21.18	23.93
Perciformes	Tripterygiidae	Crocodilichthys	gracilis	51	23.16	26.46	28.22
Perciformes	Tripterygiidae	Cryptichthys	jojettae	11	11.29	16.02	18.15
Perciformes	Tripterygiidae	Enneanectes	jordani	73	25.49	26.30	26.97
Perciformes	Tripterygiidae	Enneanectes	reticulatus	43	22.39	25.29	27.81
Perciformes	Tripterygiidae	Enneapterygius	abeli	42	24.85	26.92	28.12
Perciformes	Tripterygiidae	Enneapterygius	atrogulare	63	21.91	24.79	26.65
Perciformes	Tripterygiidae	Enneapterygius	bahasa	23	24.73	28.21	29.04
Perciformes	Tripterygiidae	Enneapterygius	elegans	41	24.78	27.30	28.55
Perciformes	Tripterygiidae	Enneapterygius	etheostomus	56	19.15	25.55	28.06
Perciformes	Tripterygiidae	Enneapterygius	fasciatus	34	26.82	28.29	29.09
Perciformes	Tripterygiidae	Enneapterygius	flavoccipitis	105	24.98	28.07	28.97
Perciformes	Tripterygiidae	Enneapterygius	fuscoventer	15	25.26	28.03	28.99
Perciformes	Tripterygiidae	Enneapterygius	gracilis	30	25.00	28.15	28.98
Perciformes	Tripterygiidae	Enneapterygius	hemimelas	52	27.00	28.32	29.00
Perciformes	Tripterygiidae	Enneapterygius	larsonae	62	24.68	28.12	28.99
Perciformes	Tripterygiidae	Enneapterygius	minutus	61	26.06	28.21	28.99
Perciformes	Tripterygiidae	Enneapterygius	mirabilis	32	25.30	28.07	28.99
Perciformes	Tripterygiidae	Enneapterygius	niger	21	24.86	27.24	28.72
Perciformes	Tripterygiidae	Enneapterygius	nigricauda	41	24.39	27.54	28.93
Perciformes	Tripterygiidae	Enneapterygius	pallidoserialis	14	25.25	28.31	29.09
Perciformes	Tripterygiidae	Enneapterygius	philippinus	98	24.87	27.97	28.97
Perciformes	Tripterygiidae	Enneapterygius	pusillus	19	25.11	27.51	28.57
Perciformes	Tripterygiidae	Enneapterygius	pyramis	29	24.33	26.82	28.60
Perciformes	Tripterygiidae	Enneapterygius	rhabdotus	34	26.13	28.18	29.01
Perciformes	Tripterygiidae	Enneapterygius	rubicauda	24	24.90	28.08	29.00
Perciformes	Tripterygiidae	Enneapterygius	rufopileus	34	22.93	25.96	28.07
Perciformes	Tripterygiidae	Enneapterygius	signicauda	14	24.21	27.37	28.89
Perciformes	Tripterygiidae	Enneapterygius	similis	31	25.29	28.38	29.05
Perciformes	Tripterygiidae	Enneapterygius	triserialis	48	24.64	26.70	28.23
Perciformes	Tripterygiidae	Enneapterygius	unimaculatus	18	25.53	28.38	29.12
Perciformes	Tripterygiidae	Enneapterygius	ventermaculus	26	24.73	26.89	28.08
Perciformes	Tripterygiidae	Enneapterygius	williamsi	12	24.43	26.49	28.65
Perciformes	Tripterygiidae	Forsterygion	lapillum	43	11.14	14.83	18.03
Perciformes	Tripterygiidae	Forsterygion	malcolmi	29	13.59	16.59	18.11
Perciformes	Tripterygiidae	Forsterygion	varium	59	11.58	16.00	18.10
Perciformes	Tripterygiidae	Gilloblennius	tripennis	10	11.16	15.37	18.11
Perciformes	Tripterygiidae	Helcogramma	alkamr	13	25.63	27.13	28.36
Perciformes	Tripterygiidae	Helcogramma	capidata	43	25.52	28.07	28.95
Perciformes	Tripterygiidae	Helcogramma	chica	81	24.99	27.98	28.99
Perciformes	Tripterygiidae	Helcogramma	decurrens	48	15.29	17.87	22.14
Perciformes	Tripterygiidae	Helcogramma	ellioti	42	24.75	27.82	28.93
Perciformes	Tripterygiidae	Helcogramma	fuscipectoris	38	24.89	28.23	29.09
Perciformes	Tripterygiidae	Helcogramma	fuscopinna	48	24.87	27.98	29.01
Perciformes	Tripterygiidae	Helcogramma	gymnauchen	17	25.07	28.24	29.07
Perciformes	Tripterygiidae	Helcogramma	hudsoni	16	24.80	28.06	28.99
Perciformes	Tripterygiidae	Helcogramma	inclinata	30	25.28	28.27	29.04
Perciformes	Tripterygiidae	Helcogramma	maldivensis	10	28.36	28.49	28.60
Perciformes	Tripterygiidae	Helcogramma	nigra	14	25.31	27.77	28.93
Perciformes	Tripterygiidae	Helcogramma	obtusirostris	55	24.89	27.95	29.01
Perciformes	Tripterygiidae	Helcogramma	rharhabe	24	23.89	26.31	27.13
Perciformes	Tripterygiidae	Helcogramma	rhinoceros	24	25.03	28.18	29.03
Perciformes	Tripterygiidae	Helcogramma	springeri	56	26.86	28.37	29.06
Perciformes	Tripterygiidae	Helcogramma	steinitzi	18	24.79	26.88	28.07
Perciformes	Tripterygiidae	Helcogramma	striata	109	25.30	28.24	29.07
Perciformes	Tripterygiidae	Helcogramma	trigloides	15	24.91	28.09	29.00
Perciformes	Tripterygiidae	Karalepis	stewarti	21	14.61	17.30	18.15
Perciformes	Tripterygiidae	Lepidoblennius	haplodactylus	30	17.66	21.55	24.49
Perciformes	Tripterygiidae	Lepidoblennius	marmoratus	42	16.82	17.80	18.43
Perciformes	Tripterygiidae	Lepidonectes	clarkhubbsi	17	26.77	27.32	27.81
Perciformes	Tripterygiidae	Lepidonectes	corallicola	26	24.94	25.48	26.72
Perciformes	Tripterygiidae	Norfolkia	brachylepis	37	27.53	28.42	29.06
Perciformes	Tripterygiidae	Norfolkia	squamiceps	42	23.79	25.66	27.65
Perciformes	Tripterygiidae	Norfolkia	thomasi	88	23.51	26.71	28.26
Perciformes	Tripterygiidae	Notoclinops	caerulepunctus	18	13.57	16.78	18.12
Perciformes	Tripterygiidae	Notoclinops	segmentatus	27	13.45	16.38	18.11
Perciformes	Tripterygiidae	Notoclinops	yaldwyni	20	15.29	17.64	18.18
Perciformes	Tripterygiidae	Notoclinus	compressus	11	11.13	15.11	18.30
Perciformes	Tripterygiidae	Notoclinus	fenestratus	16	10.72	14.17	18.14
Perciformes	Tripterygiidae	Ruanoho	decemdigitatus	16	11.16	16.42	18.12
Perciformes	Tripterygiidae	Ruanoho	whero	34	14.71	17.35	18.15
Perciformes	Tripterygiidae	Springerichthys	kulbickii	47	24.43	26.29	28.42
Perciformes	Tripterygiidae	Trianectes	bucephalus	28	14.62	16.98	18.28
Perciformes	Tripterygiidae	Trinorfolkia	clarkei	88	14.62	17.30	18.67
Perciformes	Tripterygiidae	Trinorfolkia	cristata	20	16.82	17.86	18.42
Perciformes	Tripterygiidae	Trinorfolkia	incisa	24	15.24	17.87	21.51
Perciformes	Tripterygiidae	Tripterygion	delaisi	93	13.11	18.07	19.93
Perciformes	Tripterygiidae	Tripterygion	tripteronotum	85	16.61	18.30	19.99
Perciformes	Tripterygiidae	Ucla	xenogrammus	186	25.41	28.15	29.01
Perciformes	Uranoscopidae	Uranoscopus	oligolepis	53	25.44	28.17	29.06
Perciformes	Xenisthmidae	Tyson	belos	13	25.02	27.74	28.92
Perciformes	Xenisthmidae	Xenisthmus	eirospilus	17	24.20	27.58	28.91
Perciformes	Xenisthmidae	Xenisthmus	polyzonatus	83	24.87	27.85	28.93
Perciformes	Zoarcidae	Gymnelus	popovi	12	4.36	5.62	6.22
Perciformes	Zoarcidae	Neozoarces	steindachneri	17	3.64	5.63	13.27
Perciformes	Zoarcidae	Zoarces	viviparus	291	5.60	8.78	10.97
Pleuronectiformes	Achiridae	Achirus	achirus	48	25.08	26.54	27.19
Pleuronectiformes	Achiridae	Achirus	klunzingeri	33	26.62	27.22	27.75
Pleuronectiformes	Achiridae	Achirus	lineatus	243	23.98	26.26	27.01
[truncated: 294 more rows]
